# Supplementary material for: Synaptic density affects clinical severity via network dysfunction in syndromes associated with frontotemporal lobar degeneration
Source: Nat Commun. 2023 Dec 20;14:8458. doi: 10.1038/s41467-023-44307-7 (PMC10730886; doi:10.1038/s41467-023-44307-7)
Supplement: Supplementary file 4 — Source Data [file 41467_2023_44307_MOESM4_ESM.xlsx]

## Sheet: S Fig. 1a S Table 3 -degree
SubID	dvars_mean	Group	Group2	Hippocampus_r	Hippocampus_l	Amygdala_r	Amygdala_l	Ant_TL_med_r	Ant_TL_med_l	Ant_TL_inf_lat_r	Ant_TL_inf_lat_l	G_paraH_amb_r	G_paraH_amb_l	G_sup_temp_cent_r	G_sup_temp_cent_l	G_tem_midin_r	G_tem_midin_l	G_occtem_la_r	G_occtem_la_l	Insula_l	Insula_r	OL_rest_lat_l	OL_rest_lat_r	G_cing_ant_sup_l	G_cing_ant_sup_r	G_cing_post_l	G_cing_post_r	FL_mid_fr_G_l	FL_mid_fr_G_r	PosteriorTL_l	PosteriorTL_r	PL_rest_l	PL_rest_r	CaudateNucl_l	CaudateNucl_r	NuclAccumb_l	NuclAccumb_r	Putamen_l	Putamen_r	Thalamus_l	Thalamus_r	Pallidum_l	Pallidum_r	FL_precen_G_l	FL_precen_G_r	FL_OFC_AOG_l	FL_OFC_AOG_r	FL_inf_fr_G_l	FL_inf_fr_G_r
sub-01	5.17551	Control	Control	35.7587	38.1624	22.8041	44.3828	29.8142	42.3042	44.165	31.0485	49.3957	66.5167	66.3817	62.5798	43.9154	37.2497	60.7652	48.75	85.8669	61.2637	73.5421	69.0451	76.6991	73.9138	86.5541	81.9496	71.3526	70.0807	62.7926	67.0857	56.622	54.4673	76.1704	65.9239	45.0373	45.5936	51.5327	61.9081	85.7275	85.7413	46.8285	51.3145	73.6172	62.2149	58.7672	61.5957	44.6969	64.0295
sub-02	4.93937	Control	Control	100.593	108.036	103.322	98.4187	98.2741	90.8318	98.9529	75.0033	106.674	108.584	125.947	127.789	118.429	93.3731	93.9513	73.0435	112.172	93.7164	119.885	118.122	120.347	116.399	143.031	139.28	118.785	111.007	115.976	117.764	103.139	88.1068	55.2049	62.3601	43.6034	22.5273	94.5476	99.4563	110.684	132.905	69.3661	89.3408	105.07	101.766	106.844	93.2891	109.631	96.3017
sub-03	5.71462	PSP	Patient	4.7791	24.8119	2.40441	16.5619	-9.12567	33.4291	-3.74601	23.9302	-2.85051	27.095	-3.69827	30.7207	4.79719	16.2	-6.45094	26.9944	29.7562	-6.47062	30.37	11.5091	27.2389	10.8237	44.564	34.7296	25.7416	7.87376	30.6278	15.8276	30.7111	10.1945	25.2027	0.276136	20.79	6.84185	33.6095	7.26709	33.8869	27.677	29.7594	14.9235	25.0202	-2.02466	28.8247	-1.86745	34.8759	1.28977
sub-04	5.21001	Control	Control	43.5855	63.4431	25.5542	44.0875	52.0247	43.2278	71.1147	59.1964	80.8539	67.585	94.9762	80.3054	70.9772	67.8044	69.7787	35.7158	71.4808	87.4728	71.1541	76.2906	62.3261	76.146	86.3064	86.6511	63.2802	56.0898	51.9325	77.1152	46.4373	58.3852	-3.77195	11.0554	-10.6686	-15.2582	49.7286	52.4424	14.5576	24.8288	-16.1165	0.895469	65.4138	83.1271	59.5752	74.773	79.7917	79.7305
sub-05	5.1491	Control	Control	119.517	125.915	112	119.685	124.675	120.442	133.523	122.969	124.365	116.423	169.665	158.253	134.417	100.533	121.458	110.931	149.85	153.539	131.539	120.334	162.329	155.855	162.108	165.562	136.205	140.904	131.293	150.153	102.138	138.399	97.4855	87.264	60.0029	88.377	145.347	153.224	157.705	156.946	130.273	140.541	147.355	155.69	127.452	105.964	138.253	157.941
sub-06	4.73194	Control	Control	49.9645	34.8672	62.6534	29.1707	65.8926	85.8359	74.2142	77.9217	64.3036	72.9598	95.4625	102.512	72.9883	72.1516	67.2302	69.1074	87.4843	78.4477	93.485	99.0023	92.5218	90.9742	106.683	106.984	78.4689	85.2198	83.0181	91.1287	81.1693	77.8219	28.4892	7.53976	32.0052	13.8525	88.3711	79.1512	81.7552	71.0624	79.1811	64.7741	82.066	92.4292	70.8464	32.501	71.1027	90.4446
sub-07	6.68334	bvFTD	Patient	36.2597	32.667	34.1596	36.9418	42.8748	45.8507	47.5621	42.1029	34.5972	42.6564	53.3532	42.6771	28.8627	15.9227	33.8761	25.7824	51.1951	52.2999	30.2477	24.3536	38.1765	51.7927	43.9634	45.7321	28.2536	30.4423	31.8672	19.687	28.1103	40.9113	30.4819	43.4713	50.1918	36.6312	57.6541	55.9122	37.0477	47.9012	54.2043	52.421	38.8116	43.6385	48.8271	17.3217	49.8371	57.9833
sub-08	5.9705	PSP	Patient	73.1705	57.8558	64.6633	75.2236	26.1303	33.9025	13.9893	25.5217	73.4388	43.475	83.5144	77.6574	20.4894	54.6114	40.1713	29.3339	89.0529	95.3522	83.1373	85.8575	97.3639	82.5745	109.177	111.832	87.1849	81.1563	92.0825	87.3217	76.0597	78.667	60.5064	41.8295	55.1143	19.1095	93.4095	99.5361	99.3733	96.2274	80.176	74.8706	82.2489	87.3722	76.9297	103.294	79.8165	90.0984
sub-09	5.05517	Control	Control	44.1996	32.3598	42.3385	25.1795	43.0192	36.0439	11.0579	14.3772	37.6348	17.7654	26.3947	20.6226	24.6532	19.7419	24.4952	25.3654	19.8231	15.4906	33.8438	37.4464	44.4763	61.6416	55.6713	59.0308	54.2449	50.1229	33.62	33.2889	34.3687	35.1645	33.2509	41.0649	-9.52745	8.21448	42.6075	39.5885	38.2342	26.3673	19.2479	24.3447	45.1546	45.0487	36.5072	30.7513	38.3914	34.9998
sub-10	4.94879	PSP	Patient	46.264	48.3464	49.9068	56.2474	57.1828	61.198	25.9357	20.9198	50.1048	54.5494	56.0056	65.0682	49.962	37.5451	58.7873	53.9273	65.0332	48.2157	60.9683	60.5862	66.5547	68.8947	70.6043	68.5724	55.3628	40.316	63.8447	62.7844	57.1425	48.2183	49.5714	39.3707	37.9351	24.7497	54.4902	45.1614	63.1277	64.8949	43.536	36.8617	55.2061	53.9107	62.1983	32.8152	54.5423	45.3538
sub-11	5.10325	Control	Control	40.6023	36.3691	31.343	8.22005	53.6773	55.9474	53.4811	61.7206	82.5678	40.6593	72.621	91.3626	59.9554	47.4208	42.5235	38.841	70.3271	60.0136	78.6178	81.2457	89.3444	78.2344	98.3332	100.622	48.001	55.7388	77.907	74.7832	53.5881	59.3428	22.5339	15.0139	31.4859	41.8927	11.0788	-14.3449	33.2652	33.5979	34.6942	-28.0774	79.8191	70.7601	52.3342	43.7699	71.8737	58.0662
sub-12	5.01274	PSP	Patient	6.44787	25.9822	26.5595	-4.97958	26.4012	30.9879	23.3805	48.9448	30.2412	46.7785	-7.7303	11.3592	41.0493	54.9322	22.7964	9.14207	20.0131	-11.893	37.6426	38.748	59.2243	49.469	71.5703	69.2669	53.8014	54.4707	49.6921	37.5196	50.4491	41.2707	30.5291	55.3114	27.3873	42.5206	38.0193	46.5436	68.4771	64.8742	26.8553	35.8083	46.2239	42.5329	41.9085	29.5363	39.3821	19.8319
sub-13	5.53233	PSP	Patient	76.5686	65.8575	92.1926	78.1917	59.6647	56.1634	37.5544	50.3691	90.673	81.9748	99.5261	98.7293	52.5623	54.6845	70	68.293	84.6865	87.1975	79.1871	82.2058	100.049	103.819	103.285	101.028	80.1853	85.254	92.4454	92.7038	54.9165	69.6113	31.575	88.304	33.2805	55.6197	94.1865	97.7403	85.0882	86.9064	64.6421	78.0426	88.8807	80.0422	8.69484	62.1487	70.1581	95.6614
sub-14	5.35294	Control	Control	29.6471	29.7894	23.3117	13.5234	22.7378	5.14152	68.951	37.689	13.2787	10.5145	97.1945	95.1955	61.2692	54.4617	11.6649	20.5362	95.999	96.3607	82.9429	78.7014	88.8731	84.9433	101.63	104.322	81.8318	84.3924	78.5977	82.7085	79.7382	69.6822	34.6199	39.4373	18.2717	50.9018	62.9646	87.724	55.9365	67.877	25.5187	49.3884	88.5558	80.9438	79.3723	75.8192	86.7821	87.8839
sub-15	5.97778	bvFTD	Patient	60.6969	51.0108	44.2512	58.054	40.3471	46.7836	56.1178	53.5282	81.0091	68.4201	78.9897	66.0114	65.8836	62.8119	70.6282	72.543	66.2812	68.5834	71.1521	74.7455	99.7011	99.4541	97.6602	97.1444	81.5269	77.0251	76.7407	78.8011	58.8258	72.9949	79.9716	67.734	62.9694	48.5858	85.4526	84.1016	100.135	97.3542	61.7853	74.2886	53.6527	62.0614	51.1458	46.7012	73.6602	74.501
sub-16	4.48367	PSP	Patient	79.9958	89.5061	85.1228	80.0963	67.927	86.1525	83.4224	59.9488	97.9493	84.3586	116.067	114.848	87.62	72.7094	85.2699	73.3168	112.143	102.029	93.7001	95.761	91.8098	93.4173	99.2963	93.6517	86.0552	81.3409	101.711	100.369	82.4497	87.6334	31.1898	21.1098	25.2219	66.1138	77.4057	100.574	56.9358	54.8307	51.627	54.7542	113.139	115.675	69.5464	53.7239	102.512	97.6465
sub-17	5.03077	Control	Control	39.8883	19.9622	45.4919	14.7111	27.7491	12.1606	40.9419	46.613	42.0918	30.7303	50.7999	43.2933	25.9002	23.2927	22.2038	35.6032	64.031	40.1948	35.2777	45.2248	58.5197	57.3236	72.7555	66.9343	59.2379	51.9368	46.8622	55.1981	46.9743	38.743	36.231	41.7021	35.6668	46.1435	59.3823	57.5728	50.9278	39.0969	45.155	38.0129	61.3033	53.5142	18.122	25.6006	65.1394	54.1134
sub-18	4.88769	Control	Control	78.3923	61.4566	49.8411	44.5241	58.1737	74.8937	66.5414	69.0383	74.781	76.4414	85.0736	75.6096	62.4754	67.7235	70.5215	65.4084	69.7977	70.9358	78.7871	74.2771	92.9996	87.1601	92.3155	91.6386	79.52	77.3962	72.9727	80.1337	64.3131	64.2621	50.1237	37.3638	42.3468	54.4038	59.38	44.4427	78.9597	80.4116	58.2674	46.5199	80.2328	77.1514	79.9355	72.1567	64.5364	85.8672
sub-19	4.82731	PSP	Patient	24.5539	16.6686	-0.522799	13.7248	32.7176	43.0796	43.466	39.4148	36.0509	24.5683	4.94373	-15.1232	52.7625	46.3961	21.5769	29.221	11.991	31.8775	34.1939	27.7841	39.3966	41.3449	75.4728	78.9592	59.6528	61.6186	46.0728	46.0488	37.9097	46.2565	35.7885	18.5284	12.9485	-10.3275	11.6035	18.0679	28.671	37.9432	9.2842	9.19228	11.9109	18.3896	59.6252	60.3429	36.2933	44.9909
sub-20	4.99347	CBS	Patient	29.4828	32.8137	26.3578	34.2023	32.1751	42.7447	29.8237	33.1277	32.3066	39.8113	35.5495	32.9323	41.9211	44.2913	29.6862	36.6603	44.0492	35.1375	43.7855	41.0001	49.2715	41.061	61.3143	50.2702	52.7591	35.3016	44.1762	41.0223	49.84	42.5733	44.5562	36.9171	11.2896	16.9653	41.6637	34.7871	45.3013	45.8622	16.3942	21.0236	52.1286	54.3079	44.9936	28.6155	55.645	40.7793
sub-21	5.03849	bvFTD	Patient	39.8007	16.3203	41.2867	11.4339	34.4496	19.1845	23.1857	7.37685	41.1901	15.9328	44.5765	48.4137	24.7099	27.3731	45.2228	22.7218	52.9347	31.5117	57.5127	57.5164	50.067	42.2952	75.0078	69.7399	45.4327	52.9765	44.8501	57.7941	49.4791	47.5525	42.9204	33.4463	30.5053	36.0202	41.7121	14.409	56.3462	51.2066	18.7435	28.6806	46.8206	41.8507	29.1979	46.4282	48.4068	39.3719
sub-22	5.99958	PSP	Patient	81.6118	74.8261	68.6879	71.577	67.9543	59.7999	61.197	41.8246	87.6547	71.974	90.0409	56.6824	67.8072	49.6999	76.3338	69.0323	77.1244	86.608	67.4863	77.9817	85.936	83.809	97.7241	98.407	79.6927	75.5051	71.1486	84.7707	60.0041	75.0302	80.969	73.8933	61.4062	51.025	85.2338	88.9201	93.1709	90.2616	44.1949	71.7721	67.2166	73.8427	86.7645	77.2798	78.0073	62.9596
sub-23	5.06982	Control	Control	95.9892	97.83	86.7557	87.7825	114.439	111.209	111.415	103.215	97.1972	115.367	131.805	137.678	100.554	103.616	90.5858	107.028	113.311	105.648	106.96	104.542	121.225	115.971	127.046	118.584	98.3275	95.7534	98.8688	106.731	86.4404	84.2224	60.6703	104.105	85.2354	76.64	57.7652	77.9217	110.704	101.695	37.618	40.6426	119.82	117.631	85.7254	65.8022	106.69	103.3
sub-24	4.7581	Control	Control	88.6506	88.5385	72.8332	80.6603	77.2621	71.1464	62.0718	55.3187	96.4931	90.8711	100.224	110.811	75.9547	70.3408	62.7208	46.8955	101.713	77.6795	91.8957	91.88	107.153	108.048	123	117.672	83.3963	92.7358	94.7657	99.3878	75.6177	78.6842	60.108	57.8641	34.2319	68.6807	83.8581	91.6986	93.4359	101.038	71.155	75.5515	100.447	107.171	65.6784	68.8954	82.2784	90.6353
sub-25	4.79301	Control	Control	23.8825	36.3694	36.0463	32.9694	59.4413	45.2613	29.5152	47.1961	39.2174	32.3821	80.6608	75.9941	27.3555	28.3102	39.7446	36.0004	71.2549	58.1567	57.0558	53.2382	70.1128	75.0518	87.4349	85.6202	52.5499	51.3124	51.3941	59.9387	50.7487	56.2859	11.6336	8.43218	33.7446	22.1433	28.169	30.5814	57.8939	59.1878	25.9906	26.7856	65.006	67.7647	39.2443	36.4821	46.847	59.6931
sub-26	5.77806	Control	Control	71.7741	40.5546	50.1334	26.0682	86.6263	73.3543	103.668	86.6402	68.6406	44.2469	110.914	111.461	83.7647	93.4437	64.1154	60.321	94.404	99.5139	106.906	105.713	106.409	99.8664	99.438	112.431	97.5866	95.6371	94.9628	96.6875	93.0886	86.705	70.8676	49.9511	65.3292	41.2946	77.907	86.4038	102.052	101.209	41.1586	68.1811	94.3494	100.732	90.7247	86.4258	95.0069	100.651
sub-27	4.87563	Control	Control	28.1521	32.0058	-4.87185	26.5204	1.42746	17.8434	43.0226	39.4583	28.2806	43.7301	74.1178	63.2923	38.8138	43.8952	8.18115	22.9886	56.2609	53.8455	60.663	53.7576	55.1377	59.5145	65.4203	68.5468	45.795	47.6806	48.3211	49.1319	48.5828	53.8221	21.4681	35.6743	25.3513	32.6932	43.6723	38.9077	12.5373	22.5449	22.8096	35.9966	49.6366	52.8327	52.2528	55.2629	54.0004	59.3268
sub-28	5.46943	Control	Control	80.6585	81.6269	83.6425	71.1232	71.2174	68.8729	67.5339	64.1102	94.256	69.1898	87.0888	94.4268	80.2724	61.6037	59.5972	80.204	106.238	100.239	87.6689	101.878	112.474	105.994	116.018	111.199	84.2574	84.5106	82.2129	94.9342	69.4566	71.5032	84.8815	67.1985	77.286	80.803	101.176	112.255	106.256	98.9921	85.0096	99.5363	100.711	102.505	85.4719	77.8849	80.5994	91.0921
sub-29	4.45387	PSP	Patient	-0.0748847	19.8446	20.7863	31.0045	47.0218	45.4656	-3.39956	23.1521	43.5174	39.1693	59.8916	72.7451	18.5992	30.9864	22.1962	33.6243	64.9273	56.8554	60.8409	59.5917	72.4171	60.3082	66.1898	78.735	58.215	37.3454	57.3976	47.1092	50.389	36.9172	26.613	30.9821	16.1077	19.077	42.2957	65.1351	61.1376	54.4091	21.5114	18.4816	57.1412	62.7812	41.4706	17.2386	48.4888	46.1135
sub-30	4.92247	PSP	Patient	104.27	109.251	93.1395	86.4425	80.2686	86.7166	101.099	89.0889	112.393	103.738	115.54	106.239	96.2326	98.3176	89.086	52.3186	73.1117	99.3818	103.447	98.6828	91.7287	107.245	133.336	135.278	95.1456	88.8416	121.608	114.188	106.098	86.929	77.2138	87.7353	54.5603	48.9602	87.8768	112.839	86.8896	91.687	50.7733	80.0656	107.84	114.014	86.9556	74.5283	86.8739	108.311
sub-31	5.76213	CBS	Patient	40.7928	52.8789	45.9382	39.8388	45.6526	59.138	55.7702	67.0708	27.5735	27.8631	121.374	101.09	62.9373	87.6308	48.1586	35.6479	113.66	98.5805	97.1312	95.9632	128.373	127.357	118.613	119.766	118.239	113.903	90.2195	81.4115	112.54	91.3513	69.7932	100.106	20.8669	-1.18482	77.6404	100.88	34.9618	49.0244	77.3137	44.2697	111.049	116.641	125.613	105.73	126.697	109.865
sub-32	4.94979	PSP	Patient	34.6439	22.3943	26.3818	13.9861	23.5249	25.8403	12.8684	28.9397	26.7542	30.6984	46.6875	26.5244	16.2062	25.4266	25.5642	26.1168	52.8075	43.6446	36.6606	37.2445	55.1607	55.0299	51.8311	57.685	46.3398	34.0619	30.2934	30.4641	34.6	36.8454	29.0276	33.3421	24.1816	14.0768	37.4816	35.9536	16.0002	22.3331	15.7275	18.3661	45.062	39.5728	35.4848	20.2955	25.1999	26.3498
sub-33	4.82075	Control	Control	32.9929	16.1744	28.8276	12.212	37.445	18.7919	25.0945	2.42928	34.062	33.3172	47.2747	40.5761	31.5052	9.86269	29.3415	27.7946	40.6849	35.366	49.7206	51.5217	54.2229	50.4194	46.6365	48.9031	46.3205	33.8972	41.8052	46.6885	31.7847	24.2874	53.8308	43.2183	14.9437	18.8808	49.4182	47.578	50.6418	53.1747	39.6334	30.5556	45.9013	47.1295	55.2387	30.6134	44.4345	37.8419
sub-34	4.72972	PSP	Patient	23.6638	20.9942	32.9519	28.1406	19.9269	16.4255	21.3938	14.5808	21.5095	24.958	38.1273	25.4915	38.6347	22.0275	9.69383	18.8375	24.6123	37.9583	46.7745	49.7452	33.6988	52.4656	57.6379	61.9865	30.9056	32.863	38.0912	40.2469	29.0676	39.6825	19.4985	29.3274	26.1666	24.0244	34.9357	24.2188	36.3122	38.084	25.5861	16.1528	31.8076	39.4832	29.2052	36.4549	20.2399	43.0033
sub-35	4.67919	CBS	Patient	48.7521	38.3878	59.2189	48.5407	65.2288	60.9103	61.7276	34.064	60.6266	67.3393	70.3832	67.7724	49.3493	55.719	50.6098	47.377	61.0864	39.2614	63.7083	69.8091	79.8715	73.5107	79.2456	84.3174	69.6221	56.2867	70.6385	66.7961	65.6609	47.7822	-12.1848	15.1471	32.7697	14.8175	27.5317	25.9131	51.0399	39.6182	9.01904	9.10114	74.7028	70.2699	65.93	38.0327	64.2128	47.7531
sub-36	4.82549	bvFTD	Patient	72.8424	76.8363	95.1362	99.4439	68.3708	56.0661	56.3364	65.7861	87.0209	63.1203	107.118	103.177	82.157	69.9292	67.5907	64.92	109.334	91.6776	97.5451	88.8441	76.8652	90.4954	119.828	113.014	73.02	91.7163	89.4415	94.0874	90.6215	91.7727	20.0354	4.46449	63.3175	50.955	64.9621	66.9987	93.2999	91.0797	54.7918	50.42	87.9441	98.8174	84.3937	92.9694	91.4758	98.1321
sub-37	4.14956	Control	Control	36.6574	35.294	41.5109	53.6397	54.1508	2.68013	18.3639	4.95662	50.6794	28.7591	65.7302	64.5191	31.6759	21.0319	52.9543	26.4124	60.9275	61.1165	41.0857	39.4065	70.7838	72.0205	73.1086	72.3434	47.0363	45.6934	45.8439	57.5248	54.3626	50.3674	11.2252	39.1947	10.1514	5.20905	54.7457	59.8858	42.6945	51.3955	48.2053	49.5159	50.7158	54.3372	50.3525	59.0779	61.8815	62.7071
sub-38	5.07998	PSP	Patient	41.8347	53.3873	30.9716	24.5092	64.2085	66.9431	62.1437	52.863	55.561	52.3242	50.3112	67.5628	44.7539	36.7057	36.1544	41.5284	53.6973	42.4068	40.6538	38.7235	44.8143	52.9159	57.6857	61.7377	53.7988	47.5433	55.5376	52.2854	44.6881	44.3336	40.7103	42.7963	10.0663	11.1781	46.5666	57.4463	60.8019	58.028	26.7381	17.1903	68.1498	58.4457	49.5353	51.9085	51.3658	45.6449
sub-39	4.64854	PSP	Patient	37.3093	38.8252	28.8101	40.0858	38.638	42.5301	49.533	47.9802	61.9317	29.4522	51.5118	59.5726	54.8086	43.5463	45.0314	34.544	52.0235	42.179	44.9164	44.2079	39.9711	53.8938	57.7772	62.1275	41.8713	61.4995	49.1696	56.1495	47.0416	43.6944	18.2465	27.8516	50.3608	27.8747	45.0028	33.6955	49.4574	49.9143	41.7279	31.0015	50.2648	58.1218	41.7222	26.4573	57.3977	54.545
sub-40	4.38589	CBS	Patient	59.2895	54.4591	13.0904	34.788	84.2483	52.1666	57.8162	43.1309	61.7581	65.5371	89.936	87.3767	83.8184	60.5025	83.9378	71.9495	79.2956	77.9376	84.2706	71.6063	90.5111	97.2409	93.9146	101.591	67.0358	77.8384	76.2337	69.3197	65.254	74.5409	34.1886	40.657	47.0023	32.9419	88.7951	83.2602	63.0274	72.4111	58.5171	55.1907	95.0243	96.028	34.1377	60.548	64.2664	89.1262
sub-41	4.38328	PSP	Patient	29.402	22.382	14.9007	10.9384	25.9954	10.5224	24.6214	20.0767	21.8631	23.4996	30.8245	33.8897	24.7517	36.8458	17.2314	2.22504	26.4845	29.344	28.6882	34.0403	46.9712	48.1681	62.3128	48.7609	40.4752	35.6287	36.5876	25.2947	32.1717	30.6292	5.48807	17.3876	10.6309	23.8167	25.2838	28.124	41.4045	33.2136	14.6251	12.5891	36.902	32.6565	37.5948	30.2993	20.4935	27.3448
sub-42	5.39772	Control	Control	83.2757	90.3564	94.2512	100.747	97.2965	56.8397	60.9928	50.8978	110.578	104.75	129.296	124.858	102.817	94.7192	107.499	81.3907	129.017	112.312	120.568	112.181	127.99	123.771	130.837	126.245	110.933	97.5124	119.499	121.482	110.277	102.588	-3.51216	58.7988	55.8978	83.924	118.777	108.548	110.176	111.619	100.246	100.455	117.76	115.814	97.7368	95.0109	108.041	117.222
sub-43	5.01189	PSP	Patient	20.4531	34.2337	15.7632	34.2882	23.1756	39.9581	35.008	34.0872	0.026084	32.9108	47.106	53.6258	42.8064	19.4287	22.3458	26.0668	35.9248	36.6808	42.4871	40.6261	38.1447	50.8777	60.4215	60.0137	41.9288	44.3187	39.3733	41.4089	39.9169	46.5358	5.16235	-1.1322	0.374073	0.344845	47.2167	25.8017	43.7735	32.1071	24.4168	13.5565	43.1606	50.3516	39.1956	37.6049	42.0129	40.9537
sub-44	6.04187	PSP	Patient	64.2225	70.962	49.0144	75.7117	-4.76502	12.6729	24.324	53.442	59.9365	86.4462	91.9147	104.608	52.5869	48.3476	40.8357	61.0315	94.4214	74.2889	81.0361	67.4519	46.5401	54.728	54.0383	84.2465	78.278	73.7084	93.7357	74.9099	85.9801	70.6471	70.1158	58.76	65.2558	79.9912	98.8963	88.5333	61.1401	40.1892	55.9068	36.0153	84.9616	65.8237	89.0943	88.3271	100.146	69.8496
sub-45	5.23314	PSP	Patient	53.0641	67.0606	52.2781	65.4155	87.7864	55.5252	50.932	69.19	75.7284	65.3812	59.3167	75.9742	43.01	34.4112	42.1656	36.7343	83.058	74.9432	76.7937	69.2406	77.999	76.8463	79.8642	92.0839	79.0444	60.3018	69.5887	67.997	49.4895	52.9078	73.8859	67.5395	60.0683	57.9119	72.6123	67.8986	77.1575	68.7262	49.8287	49.6739	78.1928	69.724	74.2379	53.8647	55.936	63.7118
sub-46	4.93566	CBS	Patient	93.7346	31.1504	90.1749	96.3423	145.326	127.639	138.235	119.191	120.565	74.3478	141.373	142.395	129.546	116.982	86.6111	99.8269	132.021	133.517	118.194	120.351	130.28	125.403	143.745	129.073	123.015	113.39	117.123	134.641	104.038	107.153	112.336	108.517	60.8224	59.2645	126.542	136.242	120.042	107.686	99.8716	103.406	116.788	120.423	134.93	100.026	128.967	135.828
sub-47	5.49225	CBS	Patient	73.8001	65.5111	68.213	83.8006	94.1475	101.746	101.301	95.5677	85.4921	79.7312	111.791	107.768	95.7207	84.7801	80.7027	78.0404	108.014	91.789	78.4495	74.9465	108.338	102.083	104.92	113.051	84.9363	87.2363	95.2901	88.7244	84.2555	80.9957	96.8459	108.368	58.1923	78.4942	85.1363	88.9479	105.506	99.6788	64.7925	77.9902	83.7062	68.0922	93.5584	101.56	95.1892	99.9534
sub-48	5.1948	CBS	Patient	63.1935	49.1407	44.2817	51.4854	59.7536	60.7859	57.3145	64.6437	50.6265	48.4455	76.2585	83.5252	61.6373	62.6188	34.9471	17.8561	57.8284	62.4769	69.9066	73.2991	70.435	72.8636	73.5506	69.6804	53.9472	67.3489	61.4776	70.8863	43.9766	49.4708	34.1436	61.3249	41.9818	32.9913	61.3672	54.6615	53.8345	61.1355	54.5598	46.4609	58.467	54.6606	45.1372	56.7579	44.7373	61.4188
sub-49	4.90039	Control	Control	52.7046	66.4112	69.9175	29.2017	64.8576	61.8942	57.3355	44.1993	67.7819	70.701	80.3559	82.0177	68.7806	72.4262	49.784	79.4881	63.0671	50.8467	72.9049	59.0664	91.8327	91.0751	89.8628	93.4779	79.6419	81.4498	88.0757	77.409	84.044	65.1057	39.6808	73.1167	8.26485	26.3312	87.1939	78.5903	81.7239	80.571	70.2903	65.1353	85.6722	80.4061	73.8871	58.4104	77.3097	73.6946
sub-50	5.70951	bvFTD	Patient	53.6502	50.8201	25.6931	23.3386	12.6321	7.72524	18.7752	25.6516	44.0522	45.3604	37.4333	60.3825	42.2868	43.8075	16.328	8.35697	45.1936	6.49373	67.4949	52.995	77.2039	78.3078	88.5842	49.9563	77.7705	78.7469	63.106	54.3473	60.9727	50.7619	24.8911	69.851	18.7693	28.2621	66.4645	47.5261	81.1591	56.8134	58.1569	40.7707	70.6296	55.2983	55.6119	58.6707	53.234	43.2206
sub-51	4.76808	Control	Control	61.914	24.0484	60.6659	59.3385	33.8299	29.1866	67.0369	19.8219	69.9948	36.4851	84.0312	77.0447	56.2288	45.2654	26.2473	14.7939	58.8988	70.2131	73.2734	73.0442	90.6268	86.6683	88.3142	98.5625	58.0865	75.1765	61.6022	71.091	60.8461	68.2611	-4.34674	1.01543	20.9293	20.5606	56.7801	70.0952	69.4244	76.2349	45.4753	43.5495	72.3191	82.4046	38.3098	44.8819	64.5419	71.5541
sub-52	5.03436	PSP	Patient	19.141	-7.21423	12.567	-11.2993	4.81996	-3.91412	34.0837	23.8347	19.7157	10.2871	25.7379	27.078	20.7963	19.0277	9.0064	2.03921	16.3141	27.2681	39.4652	37.1992	27.4437	27.0733	60.3212	56.5863	26.9496	25.733	35.5311	23.1531	46.3107	32.073	13.9175	9.59884	19.1231	11.0485	21.582	35.3046	31.641	36.6562	10.2215	26.382	46.8409	49.3224	7.80565	-3.10489	32.6184	31.2908
sub-53	6.17935	PSP	Patient	78.7252	72.2497	57.9577	57.15	61.6412	50.9863	64.6235	69.3762	86.397	79.1899	67.1925	61.3317	55.4141	58.0147	63.052	44.8049	61.8712	60.1915	65.115	65.7317	40.4963	48.7387	71.7445	71.6488	67.5293	44.056	65.409	62.6845	64.4523	47.6532	66.2538	64.9502	37.995	35.3616	55.2707	62.4135	62.1157	60.228	30.6318	54.84	59.5636	55.9024	69.72	54.1675	51.2368	53.171
sub-54	5.88397	Control	Control	108.125	101.53	84.5129	111.417	89.5173	85.9242	101.685	101.512	112.334	99.8398	115.559	113.97	93.7644	92.332	76.5118	55.3112	114.455	96.9395	96.8596	98.0479	114.961	112.224	126.854	117.767	99.9464	106.102	107.57	106.672	93.0073	80.2945	75.7015	82.4026	92.2685	79.5355	93.183	87.3971	55.0607	67.3783	63.5712	62.3998	113.681	111.282	108.947	75.5053	88.4536	85.7013
sub-55	4.43123	CBS	Patient	10.4979	10.9088	4.09551	6.48669	32.0332	24.067	36.6027	36.9385	9.31236	19.3033	37.6807	44.7416	36.8944	32.7633	14.8261	17.1173	34.3726	20.5026	26.5028	30.2725	30.8516	26.1056	56.3327	53.4429	36.3909	21.0799	29.2045	24.6641	35.5976	32.0818	-1.77108	-10.3407	1.23093	2.21587	33.5023	17.9169	2.05331	8.55162	22.9909	21.1374	40.5541	34.8223	25.0059	6.76465	39.0401	23.6901
sub-56	5.01068	PSP	Patient	13.7045	55.1235	5.33585	45.6095	-2.3196	0.441432	-11.7128	68.8842	23.6921	11.7144	92.3167	95.2351	42.6923	43.9892	8.73633	11.921	102.686	72.3056	90.7693	93.6032	99.0321	97.0896	99.9672	102.873	83.016	79.0078	86.5846	84.115	79.952	83.8728	35.6564	31.2462	35.3784	41.8699	84.0112	90.2428	72.1354	57.9015	52.0346	57.3377	82.4963	79.9064	8.0362	39.9504	87.9004	96.7582
sub-57	5.25068	CBS	Patient	34.5017	47.1859	13.2802	27.8533	58.6838	49.4002	27.4309	46.1441	58.7208	58.1338	50.0197	65.704	44.9843	47.5901	59.0615	43.3395	66.4574	49.4793	65.5475	56.9426	66.5182	63.4346	85.2287	90.0203	64.4836	54.2631	66.7609	58.984	50.302	45.67	29.4082	14.8685	12.2147	-14.9706	37.1427	24.2331	53.8574	41.2978	9.74327	8.01261	69.71	61.6374	45.8466	40.6762	75.1025	66.7911
sub-58	5.10153	PSP	Patient	23.0459	37.599	13.4829	37.7179	8.29251	54.5332	26.6154	43.4107	28.6118	43.6853	27.7027	43.2739	16.471	21.9973	22.4945	31.6329	47.8523	19.4465	52.1999	50.2865	39.6812	51.911	62.9739	61.1382	35.0552	39.849	48.7257	35.1711	35.825	20.258	29.4825	14.8022	50.0733	22.8436	43.2891	19.1365	57.569	52.7402	44.3115	27.2074	38.7948	25.8332	35.7993	22.4457	47.0825	18.2647
sub-59	4.13409	PSP	Patient	36.6236	25.0966	36.0988	25.0194	9.0985	17.5075	33.4286	29.8096	17.5028	13.1205	50.8663	60.4998	28.0192	42.7334	18.7619	4.73981	50.6046	39.2338	47.4029	46.4968	63.1941	64.2634	55.3695	59.82	60.4768	47.6166	36.6887	31.3701	49.363	33.4625	7.44895	39.2248	-6.78227	18.9713	33.9258	36.9041	7.92096	20.0728	17.6701	35.8308	61.0089	52.8158	49.0489	29.6016	52.2105	19.1248
sub-60	4.54663	Control	Control	88.2807	70.1067	63.5075	84.4934	111.111	87.1046	102.088	72.3201	101.316	81.3017	124.052	115.189	106.163	91.4724	98.8451	73.6533	119.327	113.169	103.144	97.632	98.186	106.429	118.536	124.083	91.1994	86.6462	114.474	110.693	96.2089	89.6925	12.9759	18.1397	61.5712	57.4372	82.5397	93.1482	50.6752	65.3266	59.827	61.2641	113.825	112.05	99.5693	105.197	77.959	98.5659
sub-61	4.95579	CBS	Patient	38.2705	60.2397	17.8174	53.8703	71.7806	59.321	83.4953	80.5038	66.8493	78.522	103.119	77.6565	92.9261	66.7836	57.0667	66.9353	62.4966	83.967	80.5811	77.2403	80.0989	94.7847	83.1625	94.0554	57.6161	71.9627	78.7602	74.3926	45.4869	66.4127	71.1832	83.392	53.9837	65.9419	66.9352	81.8374	71.4829	76.3429	57.8959	71.5066	77.1624	88.7561	46.0345	51.1474	70.1842	71.6453
sub-62	5.00446	CBS	Patient	23.7856	52.3812	38.3239	31.4932	34.9268	19.9737	20.3419	38.2101	16.6704	42.5862	55.0522	71.9657	35.8578	47.2377	0.856438	33.4003	59.1425	54.0781	42.3549	33.5419	52.5188	63.4595	64.0414	62.7746	41.9557	32.2855	52.3665	45.1771	48.3351	34.1787	39.1151	37.5894	41.2018	23.7063	54.2362	44.7869	30.3676	2.57612	35.0129	21.0416	58.1284	53.6479	60.9045	59.1833	52.4521	57.4444
sub-63	5.679	PSP	Patient	57.9399	45.2791	44.5899	36.5135	49.7128	29.9234	35.094	48.925	67.5823	59.1041	78.9988	66.06	61.3603	45.6023	56.215	44.407	53.8865	52.9031	68.9009	72.254	59.5112	66.1404	86.2291	79.2307	50.5161	55.5106	59.8735	69.1806	64.603	51.5064	48.819	43.5214	2.36572	46.8623	59.969	58.5385	78.0105	74.3803	52.4814	55.7305	62.0049	63.6514	48.8744	48.9944	49.3712	30.8821
sub-64	5.45649	PSP	Patient	42.7178	46.9951	21.2043	22.3307	23.9235	53.9998	33.7955	46.4599	62.8248	65.7742	57.4101	67.0541	49.7111	60.7305	46.6869	59.3989	54.0233	40.7147	56.6069	55.9535	74.6623	62.2781	58.6982	60.1806	65.9648	56.9653	63.456	49.2175	52.5886	57.6321	55.7901	46.6809	38.3688	47.0648	58.9133	58.0987	62.1848	66.8892	43.5515	54.2447	49.1752	48.2059	51.168	52.7972	53.7069	58.4882
sub-65	4.35989	CBS	Patient	24.6478	16.5759	11.5243	37.9887	28.692	12.7958	3.51512	23.2042	34.6423	34.5184	33.0386	37.2122	30.0416	37.4393	22.9879	35.8542	29.79	35.2135	56.0877	62.5908	59.4626	56.315	53.995	68.0335	41.5232	47.6137	58.1652	56.5241	50.2819	52.646	11.8734	-18.2946	24.5091	9.38913	33.8763	37.0696	51.7317	54.249	43.3634	41.2449	49.4876	55.2537	26.8288	37.0107	36.1052	46.3023
sub-66	4.44703	CBS	Patient	35.3174	44.0707	27.4529	42.2575	44.7283	26.3076	47.7915	33.0982	39.6158	39.115	52.2256	51.5079	44.3736	29.6952	18.7899	25.4232	45.1138	40.8761	46.5541	42.7332	65.5758	68.4966	64.3843	73.6613	49.8444	43.2668	48.3305	47.0183	31.9928	39.3354	37.9702	42.1877	38.6898	38.9068	46.1262	41.3127	27.8128	50.7071	16.4025	27.0042	49.9872	45.4967	30.5037	38.4707	55.1667	45.1994
sub-67	4.68388	bvFTD	Patient	21.6497	36.0022	35.492	13.2393	63.4628	58.5239	47.1284	35.2669	45.6908	51.6806	43.4398	50.2291	65.2139	52.5454	38.0392	56.3024	65.2477	49.9991	67.4426	60.1808	81.0373	76.9877	88.1874	80.071	68.4792	66.9507	54.6513	53.069	72.0502	62.498	27.6712	20.8114	32.5818	41.0099	41.7984	47.8165	66.1974	57.0241	28.1534	32.0629	73.972	50.5063	62.2928	42.1053	72.3407	64.9942
sub-68	7.14866	bvFTD	Patient	71.8016	83.869	84.2511	84.8215	93.8479	68.5483	84.0351	61.3094	102.459	75.6739	37.6083	82.1032	70.9115	45.9513	94.3751	25.738	96.2401	95.1142	57.694	92.2656	81.4103	93.0406	86.4925	84.7425	55.3325	75.9543	46.7082	82.8896	69.7666	62.8676	95.7628	105.576	83.1973	80.051	92.2422	98.3826	89.4987	86.9133	56.6959	75.6047	75.1391	74.4906	63.3255	80.8987	59.7028	81.2378
sub-69	6.17756	bvFTD	Patient	42.0336	62.883	56.4335	62.6272	32.9268	49.0305	31.4747	46.1194	61.3814	74.1669	86.5263	90.9641	54.4751	67.089	49.1874	52.7078	93.2954	70.5495	42.0526	47.2306	65.3233	66.8677	82.7138	82.2926	51.0531	59.6684	65.3103	70.87	45.1734	53.1775	65.6852	77.0344	63.1661	49.4705	86.3671	83.0217	66.91	64.9583	76.0589	76.6716	67.0136	59.0417	58.222	54.6697	62.39	58.457
sub-70	6.00145	PSP	Patient	73.9449	91.5162	77.6183	87.8502	72.7978	78.024	68.5646	67.3883	85.1306	89.7966	79.0048	92.8223	67.0708	67.3262	70.5266	77.2649	82.5086	68.5746	70.5503	48.6342	81.181	70.4638	86.6265	79.8048	57.1833	57.5232	77.6331	66.5155	68.0673	45.6606	74.5758	61.5816	52.0629	78.2754	92.7717	77.7869	95.9063	80.809	76.1366	49.7004	57.8465	60.6334	64.6935	61.5244	22.6751	59.7586
sub-71	5.19021	PSP	Patient	103.023	75.0049	86.1656	33.1857	82.4701	13.5891	57.8891	31.1236	69.7545	32.8094	119.642	97.4255	96.0788	82.4416	67.6339	11.1405	83.2474	83.0538	123.688	126.42	108.973	117.131	125.94	129.021	67.5119	99.2772	99.6735	117.494	98.8631	105.96	27.6765	73.6815	93.165	10.7356	79.8472	90.9439	84.4131	91.4473	71.5948	74.6367	78.5815	100.032	89.8155	125.083	28.9751	116.463
sub-72	4.71462	CBS	Patient	61.1385	41.593	31.5212	39.8158	33.4761	35.3226	39.7502	56.1041	44.3812	0.669788	56.0572	45.4693	38.9631	49.1204	15.704	46.9896	55.7241	45.2519	54.7413	60.274	70.9974	54.6616	78.8613	82.0694	48.0612	41.8043	60.7395	54.1597	35.6843	43.1474	35.4291	31.8073	12.4142	6.69491	59.2353	44.6406	31.24	32.0048	33.0826	36.4829	51.447	57.6694	70.5214	51.7779	55.6532	46.9039
sub-73	6.13058	PSP	Patient	37.4629	35.6669	29.0847	27.6721	53.021	52.3532	53.4138	59.3497	46.5016	45.8875	57.9294	52.6856	1.14127	26.0886	26.8077	51.2912	43.6286	54.3243	48.1094	50.6169	44.746	60.4354	71.4759	71.9937	48.2128	59.025	42.9347	38.3949	41.0129	51.7774	3.37828	14.7083	-2.05375	13.328	37.0712	37.4758	6.97183	9.71496	15.8295	14.6696	22.7855	46.4224	0.197105	36.1414	38.907	57.4688
sub-74	5.22511	Control	Control	72.9972	80.135	77.0059	59.8047	85.1599	84.9036	87.497	72.5906	82.7472	92.4006	109.906	108.516	86.0443	82.7556	46.7222	72.7565	74.6418	69.6927	108.535	97.6458	104.088	103.554	117.101	115.398	99.3843	90.184	103.445	98.5285	97.0118	92.6157	41.1641	77.5636	54.2344	35.6225	70.0078	73.1997	103.108	102.542	55.849	48.5857	93.3108	100.949	81.0954	86.5554	91.5287	93.4119
sub-75	4.83999	CBS	Patient	45.5926	7.51543	48.2392	7.90989	42.5816	39.0061	40.0608	28.5229	50.8228	31.8474	51.1068	51.2206	8.83154	35.5881	26.5687	44.5946	55.9148	49.0549	54.2431	53.6238	74.713	66.3733	64.6503	77.0799	54.3928	55.2646	57.2073	56.8815	49.5408	49.2489	45.4864	45.2509	35.4637	32.4693	54.6138	56.251	50.7553	55.8698	39.6284	44.6822	63.0868	60.604	37.9427	44.4201	71.5097	68.5459
sub-76	4.44171	CBS	Patient	55.6784	41.1071	28.5044	26.6707	61.8331	37.1222	53.4805	54.1696	60.1869	64.4311	69.2999	73.9146	50.3452	40.3631	59.2832	45.2501	65.6631	59.0443	38.5301	46.5508	77.0448	76.9151	75.995	78.9593	66.0809	58.3511	49.7467	57.9142	51.7979	46.2612	69.2179	58.6115	43.7873	67.9298	57.5715	68.8251	66.5808	72.1541	34.7264	53.438	52.1522	58.3391	74.2657	60.3345	54.1755	72.0473
sub-77	5.21425	PSP	Patient	83.9688	85.7794	101.388	99.5617	89.6093	58.5811	81.793	66.3926	70.8536	67.4856	102.886	112.332	74.5608	76.4214	50.7474	54.1065	102.672	78.6974	92.7718	83.1204	101.99	103.851	112.432	110.427	73.2557	66.6571	101.834	99.9701	84.7345	77.4456	13.9759	103.914	56.4203	71.5537	111.907	116.123	78.4618	78.7606	83.395	98.18	100.705	90.829	67.535	93.2111	93.0791	76.3915
sub-78	5.74688	bvFTD	Patient	61.8346	60.2446	59.5559	30.5868	34.5538	6.95371	21.1822	-3.49022	55.5232	38.8169	72.1996	60.7574	46.6719	10.7032	35.8771	19.9134	11.6918	62.9952	37.2665	42.9454	35.2045	62.504	79.8369	77.9615	30.1501	51.2653	43.957	59.5566	36.6112	44.7009	23.9422	25.1032	45.1956	28.9882	29.8349	66.5479	70.1524	65.0889	32.917	68.303	53.4084	56.7848	23.3714	5.85244	47.7311	48.1447
sub-79	6.52283	bvFTD	Patient	56.3896	66.3728	63.6787	39.7559	64.4932	60.4849	58.2988	55.9982	67.6381	64.3792	81.0452	84.6815	54.4887	69.7902	33.6162	50.7717	84.7662	75.8475	68.8442	63.8686	76.3836	71.3929	85.2308	79.8478	74.8765	58.9191	72.1009	65.3412	63.3625	63.4361	69.4624	67.3494	49.3227	40.8553	58.7898	78.6945	77.072	81.1382	53.7263	59.1126	61.8154	56.3878	48.5365	-3.80187	66.312	62.672
[truncated: 33 more columns]

## Sheet: S Fig. 1b and S Table 2 ucbj
Group	Group2	SubID	Hippocampus_r	Hippocampus_l	Amygdala_r	Amygdala_l	Ant_TL_med_r	Ant_TL_med_l	Ant_TL_inf_lat_r	Ant_TL_inf_lat_l	G_paraH_amb_r	G_paraH_amb_l	G_sup_temp_cent_r	G_sup_temp_cent_l	G_tem_midin_r	G_tem_midin_l	G_occtem_la_r	G_occtem_la_l	Insula_l	Insula_r	OL_rest_lat_l	OL_rest_lat_r	G_cing_ant_sup_l	G_cing_ant_sup_r	G_cing_post_l	G_cing_post_r	FL_mid_fr_G_l	FL_mid_fr_G_r	PosteriorTL_l	PosteriorTL_r	PL_rest_l	PL_rest_r	CaudateNucl_l	CaudateNucl_r	NuclAccumb_l	NuclAccumb_r	Putamen_l	Putamen_r	Thalamus_l	Thalamus_r	Pallidum_l	Pallidum_r	FL_precen_G_l	FL_precen_G_r	FL_OFC_AOG_l	FL_OFC_AOG_r	FL_inf_fr_G_l	FL_inf_fr_G_r	FL_sup_fr_G_l
CBS	1	sub-40	1.73	1.74	2.12	2.13	2.14	2.15	2.45	2.33	1.72	1.7	2.82	2.47	2.58	2.38	2.35	2.33	2.24	2.5	2.53	2.6	2.69	2.85	2.95	2.88	3.01	3.38	2.34	2.66	2.71	3.08	2.23	2.11	2.75	2.9	2.56	2.66	1.82	1.78	0.97	1.2	2.34	2.78	2.39	3.02	2.65	3.11	2.84
Control	0	sub-05	2.1	2.06	2.45	2.45	2.11	2.02	2.31	2.13	1.94	1.53	2.88	2.5	2.51	2.19	2.29	2.18	2.35	2.72	2.62	2.64	3.08	3.14	3.16	3	3.1	3.39	2.49	2.64	2.86	3.13	2.72	2.57	2.69	2.75	2.88	3.06	2.22	2.12	1.18	1.44	2.81	3	2.19	2.64	2.91	3.25	3.05
Control	0	sub-25	2.21	2.15	2.47	2.39	2.23	2.35	2.63	2.57	1.96	1.75	3.05	2.68	2.92	2.65	2.44	2.41	2.62	3.01	2.68	2.74	3.49	3.44	3.33	3.19	3.46	4.07	2.65	2.87	3.27	3.53	2.98	2.86	3.04	3.19	3.21	3.45	2.48	2.39	1.39	1.57	2.8	3.06	2.56	3.3	3.22	3.77	3.34
PSP	1	sub-12	1.8	1.89	2.1	2.09	2	2.14	2.4	2.39	1.76	1.72	1.98	2.01	2.21	2.24	2.29	2.1	1.98	2.06	2.32	2.42	2.14	2.32	2.6	2.6	2.39	2.71	2.12	2.23	2.24	2.41	1.86	1.82	2.47	2.37	2.61	2.62	1.58	1.58	1.08	1.08	2.19	2.27	2.02	2.55	2.21	2.27	2.38
PSP	1	sub-29	1.96	1.99	2.19	2.2	2.15	2.25	2.61	2.42	1.93	1.75	2.66	2.6	2.53	2.43	2.3	2.04	2.24	2.56	2.51	2.62	2.72	2.78	3.07	3.1	2.91	2.96	2.53	2.55	2.6	2.67	2.32	2.24	2.79	3.01	2.91	3.01	2.1	1.96	1	1.24	2.41	2.44	2.33	2.75	2.81	2.76	2.52
CBS	1	sub-47	1.85	1.62	2.07	1.99	2.16	2.22	2.48	2.54	1.77	1.8	2.71	2.49	2.45	2.45	2	1.99	2.18	2.39	2.76	2.71	2.99	2.93	2.75	2.75	2.86	3.09	2.55	2.55	2.86	2.92	2.13	2.06	2.68	2.64	2.64	2.81	1.91	1.9	0.93	1.24	2.39	2.47	2.13	3.07	2.81	3.05	2.77
CBS	1	sub-48	1.72	1.65	2.07	2.12	2.03	2.1	2.45	2.22	1.88	1.77	2.59	2.52	2.5	2.51	2.08	2.17	2.36	2.43	2.63	2.58	2.96	2.84	2.89	2.7	2.93	3.04	2.62	2.63	2.79	2.89	2.2	2.03	2.79	2.82	2.67	2.5	2.02	1.8	1.16	1.28	2.42	2.24	2.11	2.75	2.8	2.84	2.74
PSP	1	sub-10	2.13	2.13	2.58	2.59	2.38	2.4	2.79	2.68	1.9	1.9	3.1	2.98	2.75	2.69	2.47	2.45	2.58	2.75	2.96	3.01	2.96	3.13	3.33	3.24	3.14	3.32	2.78	2.84	3.03	3.11	2.87	2.65	2.91	3.12	3.27	3.37	2.44	2.45	1.38	1.44	2.7	2.8	2.45	3.32	3.16	3.16	3.06
Control	0	sub-18	2.48	2.41	2.68	2.68	2.6	2.59	2.99	3.04	2.39	2.29	3.27	3.28	3.09	3.07	2.89	2.73	2.83	3.02	3.1	2.91	3.49	3.4	3.59	3.5	3.67	3.69	3.07	2.98	3.58	3.32	3.04	2.75	3.16	3.27	3.54	3.45	2.61	2.51	1.78	1.89	3.01	3	2.85	3.73	3.6	3.47	3.44
Control	0	sub-11	2.27	2.25	2.62	2.71	2.5	2.65	2.85	2.96	2.23	2.13	3.12	3.12	3.06	2.95	2.68	2.6	2.79	2.94	3.27	3.26	3.39	3.34	3.51	3.54	3.73	3.74	3.12	3.15	3.54	3.53	2.8	2.52	3.13	3.24	3.34	3.32	2.27	2.21	1.54	1.79	3.14	3.18	2.75	3.33	3.58	3.53	3.56
PSP	1	sub-38	1.79	1.72	2.16	2.15	1.94	2.07	2.24	2.25	1.66	1.75	2.68	2.64	2.33	2.4	2.12	2.18	2.22	2.34	2.41	2.26	2.82	2.7	2.75	2.65	2.74	2.9	2.37	2.27	2.8	2.62	1.97	1.9	2.63	2.63	2.42	2.48	1.96	1.89	0.82	0.98	2.27	2.25	2.37	2.9	2.73	2.88	2.53
Control	0	sub-02	1.98	2.04	2.39	2.32	2.27	2.4	2.5	2.67	1.87	1.85	3.02	2.82	2.66	2.73	2.27	2.46	2.42	2.78	2.93	2.79	3.23	3.22	3.15	3.06	3.52	3.61	2.82	2.67	3.23	3.19	2.73	2.55	2.85	2.77	2.99	3.03	2.27	2.19	1.23	1.41	2.88	2.8	2.65	3.2	3.3	3.5	3.21
PSP	1	sub-32	1.85	1.87	2.13	2.2	1.95	2.03	2.28	2.32	1.67	1.61	2.5	2.52	2.38	2.41	2.03	1.85	2.1	2.22	2.41	2.38	2.57	2.53	2.89	2.78	2.65	2.64	2.39	2.44	2.74	2.62	2.26	2.15	2.64	2.61	2.54	2.58	1.88	1.72	0.87	1.07	2.27	2.15	1.97	2.44	2.59	2.52	2.36
Control	0	sub-42	2.39	2.3	2.69	2.75	2.54	2.45	2.69	2.71	2.04	1.88	3.02	3.01	2.71	2.61	2.35	2.41	2.71	2.93	2.94	2.72	3.36	3.02	3.23	3.26	3.46	3.4	2.78	2.66	3.3	3.16	2.96	2.7	3.32	3.18	3.1	3.26	2.31	2.29	1.17	1.54	3.02	3.08	2.59	3.46	3.25	3.52	3.14
Control	0	sub-27	2.4	2.35	2.82	2.86	2.56	2.51	2.84	2.7	2.16	2.03	3.08	3.14	3	3	2.74	2.62	2.88	3.05	3.18	3.01	3.4	3.4	3.42	3.33	3.54	3.62	3.13	3.09	3.4	3.23	3.09	2.82	3.47	3.54	3.4	3.44	2.27	2.24	1.47	1.58	3.06	2.85	2.62	3.03	3.59	3.25	3.51
Control	0	sub-26	2.14	2.05	2.54	2.56	2.39	2.46	2.92	2.65	1.95	1.82	2.84	2.76	2.59	2.58	2.38	2.3	2.47	2.66	2.85	2.81	2.64	2.8	2.91	2.91	3.01	3.07	2.68	2.81	2.87	2.91	2.55	2.45	2.92	3.04	3.02	3.04	2.07	1.94	1.28	1.44	2.65	2.66	2.1	2.81	2.97	2.91	2.82
PSP	1	sub-41	1.85	1.83	1.89	2.06	2.03	2.07	2.44	2.45	1.81	1.53	2.84	2.67	2.63	2.66	2.22	2.19	2.29	2.4	2.76	2.63	2.8	2.77	2.98	2.83	2.83	2.76	2.51	2.52	2.92	2.86	2.15	2.07	2.6	2.59	2.65	2.69	2.13	2.03	1	1.13	2.48	2.45	2.45	3.15	2.6	2.54	2.63
Control	0	sub-06	2.34	2.26	2.82	2.71	2.68	2.71	2.76	2.85	2.14	2.28	3.31	3.26	2.93	3	2.6	2.68	2.86	2.94	3.39	3.36	3.61	3.55	3.68	3.41	3.74	3.68	3.09	3.09	3.48	3.47	2.88	2.71	3.4	3.28	3.59	3.53	2.51	2.4	1.57	1.7	3.08	3.12	2.71	3.1	3.58	3.59	3.37
CBS	1	sub-35	2.11	2.07	2.49	2.5	2.44	2.33	2.83	2.57	1.99	1.99	3.08	3.05	2.79	2.69	2.29	2.47	2.65	2.81	2.72	2.68	3.35	3.2	3.06	3.12	3.01	3.07	2.7	2.66	3.04	3.05	2.72	2.63	3.06	3.26	3.27	3.43	2.41	2.42	1.48	1.72	2.81	2.74	2.75	3.27	3.16	3.27	2.9
Control	0	sub-37	2.37	2.25	2.72	2.68	2.58	2.63	2.78	2.84	2.02	1.7	3.27	3.26	3.03	2.99	2.53	2.18	2.76	2.8	2.94	3.1	3.56	2.97	3.41	3.11	3.49	3.48	3.06	3	3.27	3.22	2.77	2.59	2.89	3.03	2.86	3.11	2.3	2.24	1.36	1.56	2.95	2.95	2.72	3.4	3.45	3.3	3.34
PSP	1	sub-16	2.13	2.05	2.47	2.53	2.54	2.62	2.89	2.88	2.19	2.09	3.11	3.13	2.99	3.03	2.57	2.47	2.48	2.65	3.07	3.07	3.05	2.87	3.29	3.24	2.8	3.04	2.96	3	3.42	3.27	2.32	1.94	2.94	3.13	2.81	2.83	2.18	1.94	1.24	1.27	2.92	2.69	2.43	3.44	3.16	3.07	2.83
CBS	1	sub-20	1.94	1.95	2.1	2.19	2.05	2.1	2.39	2.57	1.9	1.64	2.68	2.69	2.66	2.48	2.2	2.15	2.26	2.62	2.82	2.95	3.11	2.9	3.24	3.14	3.33	3.24	2.52	2.65	3.01	3.28	2.25	2.07	2.65	2.67	2.56	2.76	1.95	1.92	1.12	1.57	2.9	2.84	2.07	3.09	2.77	3.02	3.17
PSP	1	sub-22	1.59	1.72	2.05	1.97	1.78	1.42	1.95	1.88	1.52	0.95	2.73	2.29	2.09	1.97	1.75	1.44	1.76	2.28	1.75	2.06	1.83	2.46	2.38	2.47	2.58	2.75	2.01	2.15	2.38	2.48	1.82	1.69	2.42	2.25	2.33	2.4	1.73	1.83	1.1	0.86	2.12	2.41	2.21	2.52	2.06	2.62	2.35
PSP	1	sub-39	1.44	1.54	1.8	1.84	1.9	2	2.38	2.44	1.7	1.64	2.22	2.32	2.39	2.4	2.09	2.27	1.99	1.97	2.36	2.32	2.21	2.12	2.52	2.3	2.55	2.64	2.28	2.22	2.48	2.55	1.68	1.49	2.45	2.35	2.07	2.07	1.53	1.44	0.89	1.02	2.15	2.07	2.08	2.86	2.27	2.34	2.42
Control	0	sub-09	2.28	2.26	2.77	2.8	2.69	2.56	3.25	2.98	2.49	2.24	3.13	3.08	3.21	3.1	2.6	2.63	2.71	3.01	3.47	3.36	3.46	3.22	3.39	3.41	3.42	3.51	3.33	3.17	3.48	3.21	2.7	2.49	3.09	3.07	3.15	3.24	2.18	2.12	1.43	1.66	2.98	2.91	2.71	3.57	3.24	3.3	3.24
CBS	1	sub-31	1.59	1.41	1.77	1.8	1.74	1.77	1.96	1.79	1.51	1.38	2.43	2.41	2.19	2.13	1.91	1.7	2.01	2.05	2.3	2.24	2.33	2.27	2.55	2.57	2.56	2.74	2.18	2.21	2.49	2.46	2.03	1.82	2.31	2.28	2.44	2.63	1.47	1.68	1.03	1.4	2.33	2.31	1.97	2.73	2.5	2.63	2.3
PSP	1	sub-34	1.57	1.54	1.89	1.94	1.43	1.78	2.03	2.06	1.42	1.5	2.07	2.11	2.23	2.14	2.06	1.89	1.91	1.88	1.79	1.83	2.48	2.33	2.35	2.22	2.43	2.47	1.94	1.94	2.12	2.17	1.65	1.57	2.16	2.39	1.99	2.11	1.58	1.33	0.77	1.13	1.86	1.94	1.71	2.41	2.16	2.17	2.45
Control	0	sub-49	2.25	2.41	2.79	2.85	2.51	2.57	2.81	3.07	2.18	2.29	3.17	3.25	2.9	3.08	2.32	2.61	2.9	2.96	3.05	3.1	3.86	3.62	3.59	3.38	3.68	3.67	3.14	3.15	3.52	3.36	2.86	2.75	3.42	3.48	3.46	3.51	2.39	2.24	1.61	1.93	3.07	3.03	2.81	3.31	3.76	3.59	3.49
Control	0	sub-24	2.08	2.11	2.57	2.61	2.55	2.42	2.97	3.21	2.13	1.99	3.14	3.17	3.14	3.1	2.61	2.66	2.92	3.22	2.94	2.87	3.39	3.55	3.72	3.63	3.67	3.67	3.04	3.13	3.66	3.63	3.12	2.99	3.35	3.41	3.51	3.62	2.47	2.4	1.48	1.64	3.14	3.2	2.58	3.36	3.68	3.53	3.53
Control	0	sub-33	2.13	2.09	2.48	2.49	2.39	2.45	2.69	2.66	2.13	2.04	2.86	2.87	2.75	2.79	2.57	2.51	2.65	3	3.04	2.9	3.26	3.37	3.5	3.32	3.54	3.48	2.92	2.8	3.35	3.19	3.04	2.86	3.03	3.04	3.03	3.07	2.35	2.26	1.33	1.47	3	2.98	2.47	3.02	3.24	3.16	3.23
CBS	1	sub-55	2.16	2.17	2.52	2.59	2.44	2.65	2.87	2.97	2.15	2.14	3.12	3.02	2.89	3	2.39	2.39	2.48	2.68	3.28	3.18	3.08	3.3	3.25	3.15	3.12	3.33	3.08	2.95	3.15	3.16	2.47	2.27	3.24	3.26	2.9	3.05	2.25	2.3	1.31	1.43	2.5	2.8	2.38	3.4	3.12	3.21	2.84
PSP	1	sub-43	1.74	1.68	2.05	2.13	2	1.96	2.59	2.43	1.76	1.67	2.97	2.89	2.71	2.61	2.23	2.14	2.33	2.45	2.85	2.86	2.55	2.65	2.92	2.98	2.87	2.99	2.59	2.66	2.94	2.88	1.96	1.84	2.48	2.44	2.6	2.7	1.84	1.74	1.11	1.05	2.6	2.57	2.2	2.82	2.56	2.62	2.78
PSP	1	sub-08	1.89	1.93	1.97	2.01	1.94	1.92	2.63	2.25	1.73	1.67	2.6	2.45	2.52	2.4	2.24	2.22	1.97	2.22	2.65	2.71	2.5	2.6	2.77	2.93	2.9	3.26	2.49	2.53	2.69	2.76	1.97	1.74	2.31	2.43	2.58	2.57	1.93	1.86	0.82	0.96	2.44	2.57	2.27	3.16	2.76	2.79	2.72
CBS	1	sub-46	1.9	2.02	2.14	2.18	2.12	2.1	2.71	2.61	1.87	1.84	2.51	2.68	2.76	2.68	2.27	2.36	2.26	2.39	2.8	2.61	3.02	2.86	3.02	2.72	2.91	2.92	2.65	2.53	2.88	2.58	1.85	1.54	2.95	2.85	2.59	2.54	2.1	1.81	1.05	1.11	2.35	2.35	2.3	3.12	2.93	2.69	2.85
PSP	1	sub-03	1.9	1.91	2.24	2.2	2.26	2.39	2.59	2.55	1.65	1.55	2.58	2.42	2.32	2.45	1.99	2.22	2.39	2.59	2.34	2.21	2.91	3.02	2.9	2.84	2.78	2.83	2.34	2.22	2.7	2.64	2.24	2.06	2.48	2.47	2.63	2.78	1.91	1.89	1.27	1.39	2.5	2.54	2.02	2.6	2.67	2.91	2.67
PSP	1	sub-56	2.31	2.21	2.56	2.71	2.55	2.5	2.95	2.64	2.33	2.26	3.18	3.05	3.13	2.94	2.56	2.38	2.7	2.79	3.38	3.24	3.03	2.84	3.1	3.17	3.58	3.46	3.07	3.16	3.61	3.27	2.41	2.09	3.09	3.14	2.92	2.78	2.14	1.95	1.44	1.33	3.06	3.03	2.75	3.37	3.46	3.46	3.26
PSP	1	sub-13	1.38	1.58	1.67	1.87	1.61	1.79	1.81	1.75	1.42	1.41	2.15	2.17	1.87	1.71	1.64	1.71	1.77	2.02	1.88	1.97	2.49	2.38	2.68	2.5	2.5	2.59	1.77	1.91	2.32	2.36	1.61	1.66	2.08	2.11	2.07	2.28	1.71	1.73	0.86	1.16	2.3	2.36	1.61	1.98	2.19	2.24	2.42
Control	0	sub-04	2.23	2.19	2.75	2.62	2.51	2.8	2.79	3.19	2.32	2.16	3.45	3.24	3.11	3.04	3	2.82	2.88	3.13	3.29	3.32	3.58	3.49	3.62	3.64	3.78	3.86	3.29	3.28	3.61	3.62	3.3	3	3.41	3.3	3.68	3.73	2.59	2.56	1.66	1.91	3.17	3.15	2.85	3.77	3.71	3.5	3.53
Control	0	sub-51	1.66	1.65	2.12	2	2.08	2.09	2.33	2.45	1.7	1.64	2.79	2.64	2.38	2.39	2.1	2.19	2.21	2.4	2.5	2.38	3.15	2.96	3.11	2.84	2.86	2.91	2.44	2.3	2.88	2.79	2.18	2.04	2.82	2.87	2.56	2.65	2.07	2.01	1.11	1.4	2.55	2.56	2.19	2.8	2.9	2.9	2.69
PSP	1	sub-58	1.42	1.37	1.75	1.73	1.85	1.78	2.05	1.99	1.5	1.41	2.41	2.23	2.16	1.96	2.07	1.86	1.99	2.22	1.96	2.08	2.49	2.53	2.49	2.47	2.31	2.5	1.97	2.19	2.21	2.3	1.86	1.73	2.38	2.42	2.18	2.31	1.55	1.51	0.79	0.93	2.05	2.09	1.85	2.15	2.11	2.31	2.24
Control	0	sub-28	1.7	1.65	1.95	1.93	1.84	1.89	2.12	2.12	1.47	1.52	2.57	2.4	2.25	2.23	1.84	1.92	2.13	2.33	2.53	2.49	2.93	2.77	2.91	2.89	2.87	2.99	2.31	2.37	2.79	2.74	2.45	2.31	2.66	2.56	2.83	2.85	2.11	2.09	1.03	1.24	2.55	2.57	2.15	2.86	2.87	2.93	2.7
PSP	1	sub-52	1.67	1.56	1.94	1.77	1.74	1.4	1.72	1.74	1.53	1.47	2.28	2.21	1.95	1.94	1.7	1.83	2.02	2.16	2.28	2.26	2.31	2.14	2.91	2.92	2.64	2.73	2.13	2.19	2.5	2.52	1.87	1.71	2.31	2.23	2.43	2.57	2.13	2.03	0.98	1.22	2.38	2.47	1.88	2.33	2.29	2.28	2.26
PSP	1	sub-59	1.82	1.77	2.15	2.14	2.08	2.06	2.4	2.65	1.85	1.54	2.83	2.69	2.63	2.34	2.16	2.05	2.2	2.44	2.6	2.76	2.99	2.93	2.8	2.84	2.88	2.99	2.46	2.66	2.79	2.94	2.28	2.03	2.4	2.49	2.69	2.73	2.01	2.09	0.85	1.05	2.74	2.83	2.05	2.54	2.65	2.72	2.7
PSP	1	sub-45	2.08	1.89	2.28	2.31	2.33	2.33	2.72	2.45	1.87	1.65	2.72	2.5	2.75	2.54	2.29	2.36	2.39	2.73	2.62	2.72	3.15	3.11	3.15	3.14	3.05	3.44	2.53	2.69	2.8	2.94	2.3	2.19	2.74	2.87	2.73	2.95	2.02	1.89	0.96	1.22	2.59	2.85	2.6	3.34	2.9	3.19	2.92
bvFTD	1	sub-36	1.91	1.96	2.25	2.49	2.4	2.3	2.84	2.47	1.94	1.8	3.01	2.59	2.91	2.4	2.36	2.14	2.21	2.51	2.63	2.83	2.51	3.01	2.83	3.1	2.02	2.81	2.52	2.83	2.72	3.05	2.35	2.22	2.7	2.71	2.72	2.83	1.91	1.95	0.98	1.19	2.11	2.59	2.23	3.54	2.17	2.94	2.19
CBS	1	sub-57	1.72	1.83	2.08	2.02	1.87	1.95	2.43	2.57	1.57	1.52	2.56	2.43	2.55	2.54	1.95	1.88	2.23	2.45	2.25	2.3	2.9	2.91	2.65	2.85	2.75	2.98	2.46	2.47	2.65	2.7	2.13	2.08	2.44	2.72	2.52	2.75	1.41	1.62	0.88	1.19	2.05	2.43	2.22	2.71	2.68	2.88	2.83
CBS	1	sub-61	1.83	1.87	2.12	2.25	2.39	2.42	2.9	2.75	1.92	1.96	3.05	2.77	2.98	2.8	2.41	2.31	2.68	2.9	2.94	2.82	3.24	3.31	3.47	3.23	3.32	3.55	2.91	2.9	3.17	3.3	2.48	2.41	3.09	3.31	2.85	3.03	1.86	1.9	1.02	1.32	2.78	2.97	2.33	3.06	3.1	3.36	3.08
CBS	1	sub-62	1.94	1.96	2.11	2.29	1.99	2.22	2.44	2.66	1.61	1.71	2.55	2.76	2.23	2.6	1.77	2.43	2.05	1.89	2.21	1.69	2.5	2.4	2.81	2.39	2.64	2.13	2.32	1.79	2.47	1.87	2.22	1.71	2.47	2.48	2.18	1.93	1.71	1.13	1.04	1.02	2.33	1.94	2.11	2.73	2.53	2.19	2.66
bvFTD	1	sub-78	1.96	1.9	2.06	1.8	2.04	1.44	2.57	1.67	1.7	1.14	2.91	2.81	2.29	1.68	2.07	1.85	2.14	2.2	3.01	3.09	1.62	2.14	2.15	2.51	1.54	2.21	2.55	2.84	2.38	2.8	1.68	2.17	2.58	2.51	2.9	3.08	2.21	2.17	1.17	1.52	2.35	2.66	1.39	2.68	1.55	2.32	1.81
PSP	1	sub-44	2.31	2.21	2.64	2.71	2.62	2.6	3.21	3.08	2.01	2.14	3.3	3.2	3.34	3.02	2.5	2.87	2.78	2.98	2.79	2.98	2.97	3.1	3.53	3.59	3.32	3.39	2.92	3.01	3.45	3.5	2.47	2.43	3.03	3.01	3.15	3.14	2.15	2.1	1.2	1.39	3.17	3.16	2.73	3.57	3.15	3.24	3.18
CBS	1	sub-65	1.88	1.89	2.19	2.37	2.39	2.4	2.52	2.44	1.83	1.92	2.82	2.75	2.59	2.48	2.31	2.49	2.45	2.71	2.51	2.43	3.18	3	3.14	2.94	2.93	2.99	2.46	2.66	2.84	2.8	2.33	2.03	3.01	3.04	2.91	2.98	2.3	2.07	1.33	1.47	2.77	2.7	2.05	2.89	2.74	2.83	2.9
PSP	1	sub-19	1.21	1.36	1.35	1.47	1.44	1.61	1.93	2.03	1.2	1.26	1.87	2	1.91	1.92	1.53	1.71	1.72	1.76	2.09	2.18	2.01	2	2.19	2.21	2.22	2.13	1.93	2.07	2.07	2.15	1.63	1.37	2.01	2	2.06	2.09	1.41	1.34	1.11	1.21	1.89	1.86	1.68	2.05	2.02	2.02	2.07
Control	0	sub-60	1.93	1.94	2.31	2.42	2.43	2.61	2.76	2.81	2.07	2.13	3.11	2.77	2.89	2.64	2.31	2.39	2.67	3.03	2.71	2.94	3.33	3.43	3.11	3.07	3.35	3.45	2.75	2.9	3.17	3.22	2.84	2.68	3.15	3.14	3.11	3.15	2.23	2.2	1.29	1.51	2.95	2.87	2.36	3.13	3.25	3.39	3.12
PSP	1	sub-30	1.8	1.75	1.84	1.97	2	1.88	2.09	2.09	1.68	1.74	2.44	2.4	2.06	2.03	1.84	2.06	2.05	2.1	2.37	2.28	2.53	2.53	2.88	2.81	2.46	2.5	2.18	2.16	2.54	2.52	1.9	1.7	2.4	2.39	2.18	2.32	2.03	1.9	0.75	1.05	2.59	2.47	1.88	2.63	2.14	2.34	2.46
CBS	1	sub-66	1.75	1.6	2.17	2	2.17	2.28	2.62	2.55	1.65	1.49	2.66	2.51	2.54	2.37	2.15	2.02	2.22	2.46	2.5	2.65	2.87	2.73	2.59	2.78	2.5	2.76	2.35	2.56	2.19	2.53	2.47	2.38	2.82	2.81	2.51	2.91	1.79	1.82	0.99	1.37	1.99	2.28	1.98	2.67	2.45	2.76	2.67
bvFTD	1	sub-68	1.46	1.26	1.89	1.89	1.95	1.79	2.23	2.05	1.48	1.24	2.71	2.44	2.56	2.21	1.82	1.61	2.07	2.31	2.41	2.49	2.28	2.29	2.46	2.63	2.3	2.59	2.32	2.46	2.49	2.86	2.01	1.99	2.18	2.25	2.25	2.44	1.7	1.75	1	1.29	2.3	2.36	1.74	2.35	2.03	2.47	2.22
bvFTD	1	sub-21	1.84	1.92	1.82	2	1.86	1.79	2.39	2.31	1.68	1.82	2.5	2.49	2.45	2.49	1.95	1.97	2.36	2.33	2.76	2.81	2.56	2.49	2.87	2.89	2.83	2.91	2.59	2.53	2.71	2.63	2.46	2.19	2.41	2.27	2.77	2.83	1.93	1.85	1.2	1.42	2.47	2.41	2.1	2.45	2.81	2.74	2.63
bvFTD	1	sub-07	1.41	1.36	1.31	1.4	1.06	1.09	1.79	1.34	1.11	1.07	2.24	1.99	1.96	1.37	1.48	1.26	1.85	1.88	2.32	2.46	1.57	1.69	2.35	2.63	2.02	2.15	2.03	2.4	2.21	2.47	1.2	1.44	1.57	1.51	1.99	2.14	1.54	1.62	0.8	0.97	2	2.19	1.5	2.45	1.78	2.17	1.81
bvFTD	1	sub-69	1.42	1.78	1.68	2.16	1.19	1.76	1.74	1.94	1.51	1.78	2.25	2.15	1.95	1.95	1.31	1.68	1.67	1.89	1.48	1.57	1.96	2.13	3.02	2.67	2.31	2.32	1.89	1.93	2.3	2.29	1.51	1.16	1.79	2.08	2.18	2.2	1.41	1.25	0.84	1.55	2.42	2.38	2.37	2.2	2.5	2.76	2.53
bvFTD	1	sub-67	1.26	1.77	1.9	2.05	1.63	1.8	2.01	2.06	1.47	1.76	2.32	2.24	2.16	2.2	1.68	1.81	1.87	1.71	2.39	2.39	2.37	2.38	2.71	2.43	2.48	2.48	2.33	2.33	2.51	2.45	2.32	1.98	2.52	2.49	2.55	2.58	1.92	1.82	1.21	1.32	2.2	2.23	1.82	2.48	2.18	2.19	2.45
bvFTD	1	sub-50	1.83	1.97	2.21	2.34	2.06	2.29	2.47	2.56	1.79	1.84	2.07	2.72	2.43	2.59	2.28	2.34	2.53	2.3	2.54	2.41	3.16	3.07	2.93	2.06	3.17	3.38	2.48	2.43	3.05	2.76	2.73	2.51	3.04	3.07	3	3.08	2.05	1.86	1.34	1.46	2.75	2.61	2.42	2.85	3.05	3.02	3
Control	0	sub-54	1.98	1.92	2.19	2.18	2.28	2.35	2.48	2.44	1.79	1.8	2.91	2.84	2.65	2.54	2.47	2.36	2.56	2.72	2.76	2.62	3.03	2.97	3.29	3.06	3.27	3.38	2.66	2.67	3.16	3.15	2.45	2.27	2.99	2.87	3.09	3.19	2.21	2.13	1.17	1.39	2.79	2.8	2.32	2.96	3.18	3.25	3.09
PSP	1	sub-63	1.52	1.52	1.61	1.67	1.62	1.64	2.35	2.08	1.61	1.5	2.42	2.12	2.16	2.11	1.74	1.71	1.7	1.83	2.46	2.49	2.01	1.88	2.53	2.46	2.35	2.37	2.06	2.21	2.24	2.21	1.75	1.48	2.14	1.94	2.04	1.99	1.8	1.73	0.92	1.1	2.09	2.19	1.98	2.39	2.13	2.22	2.2
PSP	1	sub-70	1.96	1.91	2.33	2.41	1.96	1.91	2.42	2.42	1.93	1.79	2.5	2.45	2.46	2.29	2.02	2.01	2.12	2.27	2.4	2.39	2.85	2.73	2.63	2.69	2.69	2.86	2.33	2.33	2.6	2.58	1.89	1.61	2.68	2.75	2.35	2.47	1.95	1.88	1.08	1.28	2.43	2.47	2.05	2.79	2.51	2.65	2.61
Control	0	sub-14	2.12	2.12	2.48	2.58	2.46	2.56	2.87	2.71	2.1	2.01	3.12	3.03	3	2.79	2.51	2.56	2.83	3.05	2.9	2.83	3.2	3.01	3.46	3.41	3.57	3.74	2.88	2.91	3.41	3.22	2.72	2.53	3.07	3	3.2	3.32	2.35	2.22	1.29	1.47	2.89	2.89	2.61	3.59	3.58	3.63	3.18
bvFTD	1	sub-79	1.63	1.97	1.44	2.5	1.39	2.27	1.48	2.43	1.61	2.01	2.61	2.67	1.96	2.52	1.88	2.31	2.32	1.86	2.88	2.8	2.62	1.68	3.09	2.86	2.78	2.28	2.71	2.68	2.92	2.86	2.35	1.33	2.53	2.37	2.74	2.77	2.15	1.99	1.24	1.39	2.69	2.43	1.97	1.78	2.24	1.63	2.64
Control	0	sub-01	2.02	1.95	2.6	2.52	2.59	2.54	2.91	2.77	2.15	2.06	3.09	2.93	2.95	2.75	2.49	2.32	2.73	3	3.09	3.2	3.27	3.28	3.58	3.36	3.34	3.54	2.86	3.01	3.41	3.4	2.62	2.36	2.94	2.93	3.08	3.19	2.02	1.98	1.19	1.48	2.75	2.97	2.6	3.48	3.31	3.35	3.1
PSP	1	sub-53	2.15	2.23	2.62	2.8	2.53	2.56	2.95	2.95	2.04	2.07	3.01	2.85	2.91	2.9	2.41	2.39	2.65	2.91	2.98	2.97	3.01	3.21	3.47	3.28	3.44	3.78	2.9	2.95	3.2	3.23	2.17	2.05	2.96	2.84	2.71	2.89	2.13	2.16	1.01	1.21	2.86	2.96	2.55	3.37	3.37	3.4	3.35
bvFTD	1	sub-15	1.71	1.78	2.16	2.25	1.88	1.99	2.26	2.51	1.49	1.54	2.49	2.42	2.37	2.56	2.13	2.12	2.42	2.49	2.6	2.6	2.81	2.72	3	2.77	2.89	2.99	2.41	2.44	2.71	2.65	2.1	1.79	2.52	2.46	2.74	2.68	2.1	1.93	1.1	1.39	2.7	2.78	2.29	2.63	2.75	2.76	2.69
Control	0	sub-17	1.92	1.97	2.23	2.26	2.01	2.21	2.33	2.31	1.82	1.91	2.75	2.68	2.52	2.57	2.14	2.19	2.24	2.33	2.84	2.73	2.53	2.59	2.97	2.9	2.87	2.72	2.72	2.59	2.89	2.7	1.89	1.72	2.6	2.65	2.45	2.47	2.13	2.04	0.86	1.21	2.44	2.45	2.2	2.87	2.86	2.72	2.7
PSP	1	sub-64	2.21	2.23	2.63	2.61	2.33	2.24	2.57	2.54	1.88	1.99	2.81	2.6	2.46	2.31	2	2.16	2.63	2.9	2.35	2.34	2.92	2.89	3.08	2.99	2.86	2.7	2.37	2.4	2.6	2.52	2.3	2.08	3.17	3.22	3.17	3.17	2.13	2.1	1.5	1.64	2.71	2.7	2.34	2.93	2.73	2.75	2.62
Control	0	sub-74	1.92	1.88	2.25	2.3	2.11	2.15	2.24	2.57	1.93	1.72	2.73	2.72	2.36	2.45	2.2	2.07	2.51	2.64	2.65	2.55	3.33	3.13	3.1	2.91	3.04	3	2.68	2.47	3.05	2.85	2.49	2.33	2.73	2.88	2.77	2.94	2.15	2.04	1.17	1.41	2.73	2.57	2.3	2.88	3.18	3.07	2.93
CBS	1	sub-72	2.13	1.9	2.32	2.4	2.3	2.43	2.73	2.7	1.86	1.92	2.83	2.71	2.87	2.73	2.47	2.49	2.51	2.77	2.71	2.87	3.06	2.83	2.92	3.06	2.88	3.22	2.74	2.87	2.67	2.9	2.38	2.24	2.89	2.85	2.78	2.93	2.05	2.12	1.3	1.57	2.19	2.52	2.58	3.36	2.89	2.99	2.87
CBS	1	sub-75	1.48	1.46	1.65	1.5	1.57	1.37	1.82	1.95	1.29	1.11	2.24	2.35	1.98	2.09	1.52	1.34	1.98	2.11	2.35	2.01	2.38	2.42	2.66	2.55	2.48	2.46	2.23	1.99	2.46	2.16	1.89	1.79	2.05	2.14	2.36	2.5	2	1.88	1.01	1.23	2.32	2.17	1.77	2.21	2.28	2.32	2.21
CBS	1	sub-76	1.86	1.89	2.12	2.14	2.3	2.34	2.56	2.49	1.84	1.6	2.92	2.75	2.63	2.54	2.19	2.24	2.51	2.71	2.46	2.51	2.97	3.03	3.19	3.04	3.21	3.13	2.59	2.6	3.18	2.99	2.13	2	2.6	2.66	2.65	2.75	2.11	1.98	0.92	1	2.83	2.68	2.44	2.84	3.02	3.03	3.03
Control	0	sub-23	1.82	1.88	2.14	2.12	2.28	2.16	2.88	2.44	1.89	1.87	2.77	2.61	2.83	2.72	2.25	2.35	2.45	2.51	3.08	2.93	2.93	3.18	3.37	3.23	3.34	3.53	2.7	2.81	3.11	3.13	2.39	2.19	2.93	2.79	2.97	3.06	1.96	1.96	1.27	1.58	2.97	2.99	2.43	3.3	2.93	3.05	3.27
PSP	1	sub-73	2.1	2.13	2.38	2.51	2.38	2.58	2.98	2.99	2.13	1.93	3.04	2.94	3.1	3.21	2.57	2.69	2.61	2.88	2.95	2.71	3.16	2.96	3.54	3.33	3.27	3.4	3.01	2.87	2.91	3.13	2.21	1.89	2.81	2.77	2.77	2.9	2.14	2.05	0.91	1.17	2.8	2.62	2.35	3.19	2.98	3.1	3.02
PSP	1	sub-71	1.73	1.64	2.03	1.94	1.95	1.85	2.16	2.02	1.63	1.42	2.6	2.51	2.36	2.14	1.94	1.78	2.32	2.49	2.46	2.33	2.67	2.62	2.88	2.89	2.55	2.74	2.1	2.29	2.53	2.65	2	1.9	2.34	2.46	2.57	2.7	1.92	1.96	0.94	1.22	2.54	2.51	2.06	2.78	2.44	2.56	2.55
PSP	1	sub-77	1.79	1.76	2.08	2.11	2.1	1.95	2.46	2.35	1.7	1.76	2.72	2.76	2.56	2.51	2.21	2.34	2.24	2.45	2.93	2.97	2.75	2.75	3.12	3.11	2.84	2.94	2.65	2.69	2.81	2.88	2.24	2.07	2.5	2.46	2.45	2.53	2.05	1.88	0.9	1.09	2.63	2.54	1.9	2.81	2.96	2.72	2.76
[truncated: 32 more columns]

## Sheet: S Fig 1c and S Table 5 - GM
Group2	SubID	dvars_mean	Group	samseg_tiv	Hippocampus_r	Hippocampus_l	Amygdala_r	Amygdala_l	Ant_TL_med_r	Ant_TL_med_l	Ant_TL_inf_lat_r	Ant_TL_inf_lat_l	G_paraH_amb_r	G_paraH_amb_l	G_sup_temp_cent_r	G_sup_temp_cent_l	G_tem_midin_r	G_tem_midin_l	G_occtem_la_r	G_occtem_la_l	Insula_l	Insula_r	OL_rest_lat_l	OL_rest_lat_r	G_cing_ant_sup_l	G_cing_ant_sup_r	G_cing_post_l	G_cing_post_r	FL_mid_fr_G_l	FL_mid_fr_G_r	PosteriorTL_l	PosteriorTL_r	PL_rest_l	PL_rest_r	CaudateNucl_l	CaudateNucl_r	NuclAccumb_l	NuclAccumb_r	Putamen_l	Putamen_r	Thalamus_l	Thalamus_r	Pallidum_l	Pallidum_r	FL_precen_G_l	FL_precen_G_r	FL_OFC_AOG_l	FL_OFC_AOG_r	FL_inf_fr_G_l
1	sub-01	5.17551	Control	1.63744e+06	1340.58	1187.63	973.72	1041.52	4637.32	3921.89	1889.53	1951.46	2252.75	2294	5227.1	5003.19	10350.3	9271.06	2411.2	2438.4	6158.33	7437.41	18366.9	22198.8	3330.11	3060.2	4082.97	3966.74	16468.7	18772	21312.2	23837.9	17483.6	17804.8	2905.58	2751.52	192.5	145.56	2540.48	2907.38	2034.75	1609.79	11.62	25.06	10182.7	12653.6	2148.22	2563.24	8678.12
1	sub-02	4.93937	Control	1.53885e+06	1265.98	1098.16	808.82	875.73	4134.42	3888.99	1777.91	2473.75	2443.87	2543.97	6088.07	5647.82	8869.29	8849.26	2538.27	2788.71	5583.42	5447.88	18562.2	20206.8	2688.82	2888.89	3368.75	3686.49	13663.1	14322.4	22960.1	23164.6	16702.3	18903.8	2372.21	2473.23	130.86	102.6	2000.13	2056.25	2595.6	1839.23	63.25	72.12	9080.97	10401.1	2899.91	3031.57	6854.56
0	sub-03	5.71462	PSP	1.77669e+06	1435.84	1303.41	936.05	1080.94	4183.78	4366.37	2124.97	1961.54	2376.16	2385.2	5594.6	5170.87	7630.02	7066.9	2259.39	2340.53	6224.39	6391.66	16735.7	16971.5	3191.27	3489.09	3295.91	4030.01	13316.5	13946.8	19330.2	21359.7	13596	16242.9	2388.63	2388.8	180.76	133.01	2434.99	2872.34	2667.54	2328.7	16.04	38.58	8104.48	8943.68	2030.91	2230.53	5306.4
1	sub-04	5.21001	Control	1.38297e+06	1124.59	950.98	679.37	733.87	3257.06	3857.78	2021.81	2076.67	2197.26	1905.22	5885.36	5378.78	8699.19	7411.16	2210.88	2355.62	5235.26	5995.18	17268.2	19691.1	2553.03	3975.82	2721.74	2757.96	14979.4	14748.4	18635.9	21638.8	16210.2	14809.5	2057.74	2005.85	141.82	104.49	1823.87	2050.14	2435.48	2094.92	11.9	15.44	7784.4	9194.65	2321.35	2723.76	7358.91
1	sub-05	5.1491	Control	1.51245e+06	1208.45	1151.98	838.84	908.95	4182.38	3641.4	2027.69	1542.04	2456.09	2301.17	5813.26	4974.69	8901.28	8129.48	2065.13	2242.02	7024.05	6785.38	16276.6	15263.1	2960.26	2187.28	3177.71	3149.2	11646.1	13659.1	20614.7	22446.1	16529.5	17171.2	2608.26	2705.7	152.89	104.69	2669.24	2526.11	2336.74	1963.55	20.57	16.55	8820.66	10238.2	2144.36	2277.33	7111.22
1	sub-06	4.73194	Control	1.42973e+06	1330.34	1116.07	762.6	841.44	4811.67	4820.66	1921.4	1860.47	2131.78	2143.8	4919.53	4878.43	7385.76	7249.41	1812.91	1800.4	5754.68	6198.07	14132.3	14692	3093.29	3478.47	3368.06	3136.83	11648.5	13247.9	17328.4	18976.3	17260	17020.5	2153.38	2118.15	155.85	122.93	2414.93	2560.58	2157.56	1489.28	27.72	58.62	8656.3	10636.1	2161.52	2274.15	6092.68
0	sub-07	6.68334	bvFTD	1.62794e+06	661.13	759.45	516.56	508.55	1865.67	1659.98	896.67	540.95	1407.16	1405.71	4829.76	4962.51	3868.38	2972.34	999.46	1317.65	3965.69	4301.5	15420	14081.7	1524.4	1545.41	2460.91	2177.3	9188.61	11311.5	13638.6	18074.2	11386.9	12536.4	411.91	793.99	111.69	62.38	1142.18	1505.17	797.4	491.53	21.7	21.15	5804.45	6700.88	1186.67	1612.32	4150.55
0	sub-08	5.9705	PSP	1.76856e+06	1570.88	1473.88	873.3	1056.01	3887.8	3804.61	1789.33	1864.4	2184.66	2111.99	5766.97	5758.82	8236.11	7524.07	2403.73	1821.44	6532.36	6248.72	16219	15482.9	2827.97	3031.55	4101.92	3767.09	11056.7	13283.7	20995.1	23242.5	14465.2	16012.1	2058.16	2173.63	148.22	127.39	2415.2	2520.61	1008.67	734.75	29.01	53.67	7925.12	8758.04	1939.96	1872.2	6992.38
1	sub-09	5.05517	Control	1.5494e+06	1229.03	1086.95	807.38	785.99	3968.02	3090.62	1421.29	1419.6	1945.53	1777.67	5300.12	4032.6	7518.71	7090.75	1947.13	2069.93	4819.38	4933.38	13946.4	14960.9	2211.47	2356.29	2246.21	2650.89	12475.8	11699.1	18447.7	20179.3	14224.1	13439	1940.48	2069.51	142.16	115.09	1838.82	1891.95	1269.32	994.51	24.85	22.72	8855	9483.72	2411.7	2471.34	6440.95
0	sub-10	4.94879	PSP	1.63853e+06	1465.87	1286.29	962.06	1025.69	4411.77	3822.15	1796	1605.84	2685.92	2434.86	6322.14	5166.8	9233.38	7704.37	2414.27	2221.51	5916.24	6625.98	18527.7	20608.8	3009.4	2783.36	4367	4539.78	12968.2	14873.9	24390.9	24117.2	16389.2	16952.9	2369.53	2300.86	174.74	134.93	2503.53	2579.66	2811.24	2164.15	22.36	29.59	8561.89	9218.66	2210.02	2451.42	7308.13
1	sub-11	5.10325	Control	1.67591e+06	1251.77	1123.69	861.22	949.96	4460.24	4151.19	2082.42	1721.91	2404.51	2073.82	5876.12	5639.6	8194.27	7458.95	2377.08	2090.7	5757.37	6619.15	18429.2	19552.1	2159.55	2696.4	3561.69	3500.06	13339.7	13483.2	21342.3	22889	15697.2	15164.8	2244.02	2400.42	171.96	123.33	2249.47	2514.49	1873.57	1353.16	196.07	172.41	10453.4	11263	2406.41	2633.07	7589.42
0	sub-12	5.01274	PSP	1.31421e+06	1081.55	1022.34	640.01	649.11	2873.43	2919.69	1418.69	1366.8	2340.33	1737.9	4214	4332.55	5824.33	5439.13	1707.36	1516.54	5298.92	5391.87	11371.6	12608.2	2277.6	1441.73	2562.62	2280.16	10858.7	10227.3	15657.7	16510.3	10369.6	11376.5	1618.37	1704.83	105.54	90.68	2123.24	1980.03	1029.18	898.6	129.47	60.9	7273.07	7282.22	1659.42	1751.69	5185.59
0	sub-13	5.53233	PSP	1.35141e+06	1254.96	1155.67	915.04	965.18	4037.17	3501.16	1634.4	1268.95	2394	2016.56	6242.03	6304.25	8088.28	7935.91	1954.87	2235.39	6335.66	6220.71	17435.1	17820.2	2099.6	4045.99	3039.45	3366.18	14369.2	13346.6	24316.1	24670.2	16573.9	17309	2012.44	1910.32	160.68	109.87	1836.57	1711.33	1286.44	794.22	5.67	5.06	9857.99	9692.98	2168.75	2555.18	5759.59
1	sub-14	5.35294	Control	1.6879e+06	1781.69	1464.48	990.12	1026.48	4302	3327.02	2335.1	1798.89	2105.51	2084.16	7645.26	6471.61	11269.4	8925.44	2653.88	2386.96	6626.82	7417.56	20325.4	20850.3	3240.55	3262.3	4485.62	4305.78	17070.3	18667.6	18873.4	23237	16356.4	17810.8	2871.44	2686.73	170.55	129.58	2518.21	2578.96	2240.24	1834.27	136.34	95.18	12368.4	13678.9	2349.79	2947.51	9288.11
0	sub-15	5.97778	bvFTD	1.6075e+06	1187.98	1106.79	774.97	945.04	3688.19	3846.06	2243.27	1713.13	1979.05	1893.87	5199.94	4461.89	8242.4	8071.98	2362.77	1781.6	5676.47	6332.79	11572.3	11311	2605.06	2693.27	3141.55	3196.09	10827.6	11333.5	17702.7	19685.3	11902.8	14327.6	1889.95	1413.11	155.2	109.37	1871.7	2150.17	1677.43	1210.58	223.52	182.96	7894.38	6719.09	1362.35	1577.83	5630.27
0	sub-16	4.48367	PSP	1.35857e+06	1438.6	1206.77	856.59	968.93	3833.27	3604.38	1829.67	1342.71	2024.46	2022.39	5535.39	4239.8	6903.49	7164.44	2183.68	2044.58	5986.58	5928.47	10908.8	11271.4	3601.34	3307.64	3096.15	2921.41	12306.4	10739.6	18206.7	19881.4	13222	14407.7	2194.82	1811.67	149.4	116.62	2713.05	2502.99	2002.11	1615.31	12.69	1.88	6198.09	5965.64	1679.56	1789.01	5492.46
1	sub-17	5.03077	Control	1.55327e+06	1361.93	1123.2	779.86	758.45	4078.75	3647.13	1920.86	1434.47	1886.07	1963.6	4350.52	3750.78	7347.42	7465.04	2361.77	2590.01	5972.67	6108.78	12940.3	12186.2	2544.44	1526.91	2647.85	2999.08	12878.5	15257.6	15225.7	18291.4	11656.3	14064	2415.75	2226.93	135.53	117.29	2564.26	2510.58	1436.94	1260.5	407.82	321.94	7407.06	8707.06	2382.16	2602.52	6475.97
1	sub-18	4.88769	Control	1.61154e+06	1390.46	1276.78	841.45	979.13	5140.06	4094.91	2610.84	2305.32	2556.27	2418	7130.92	6351.29	9964.04	10214.8	2691.44	2872.35	5747.2	6000.16	19683.5	18250.1	2855.47	2664.63	3669.38	3815.26	15165	16552.7	23545.1	23408.6	18130.9	18975.7	2319.56	2295.71	137.84	113.76	2426.16	2461.2	2127.79	1877.34	23.05	31.9	10457.7	11054.7	2137.14	2234.78	6452.69
0	sub-19	4.82731	PSP	1.57532e+06	1090.78	955.28	621.87	717.53	3358.71	2836.68	1872.2	1728.33	1693.6	1656.36	4150.65	4776.77	7390.5	7727.81	1754.55	2173.81	5823.16	5922.93	14106.1	13662.8	2407.24	2347.71	3399.44	3872.79	12243.8	13936.6	16949.8	19743.7	13882.6	14493.5	2068.14	2170.76	142.82	100.56	2542.57	2749.92	1961.93	1922.89	69.49	74.51	9536.09	9891.98	1970.83	2100.68	6819.08
0	sub-20	4.99347	CBS	1.84187e+06	1591	1430.36	925.95	993.94	3810.67	3451.09	1935.96	1902.3	1994.33	2030.45	5412.63	4544.97	9180.93	7887.41	2529.09	1754.24	6376.58	6877.94	15771.6	16425.3	1574.01	2556.69	3514.72	3601.49	13337.8	14103.7	18340.7	19240.6	16122.7	15299.8	1862.43	2179.31	168.26	136.47	2091.1	2066.04	1506.67	1098.29	15.7	28.98	9481.85	9576.47	1769.89	2030.98	6865.74
0	sub-21	5.03849	bvFTD	1.31288e+06	1259.9	922.13	504.11	541.41	1870.29	1930.08	1074.16	1137.03	1662.6	1777.63	3755.56	4380.47	5404.71	5079.99	1596.84	1392.46	4002.73	4329.4	12315.2	12710	2349.56	2155.67	3502.03	3181.01	10176.7	11660.9	16321.8	16975.2	15874.7	15227.4	1845.55	1752.51	99.73	80.63	1661.11	1853.22	1404.69	1518.73	28.25	7.51	6129.49	7385.02	1845.93	2009.7	5199.16
0	sub-22	5.99958	PSP	1.32039e+06	1064.64	790.95	638.13	618.72	3636.49	3358.74	1319.28	1262.67	2120.67	2018.43	4805.11	4204.59	7173.69	6830.3	1895.02	1958.9	5438.76	5472.23	13523.5	13858.1	2278.15	2315.86	2739.15	3087.33	10648.5	10328.7	19488.1	20862.8	13268.3	13422.6	1826.03	1814.41	118.77	118.84	1675.33	1839.1	1605.27	1393.53	5.96	3.64	7829.85	9286.12	1972.12	2030.79	6568.26
1	sub-23	5.06982	Control	1.60587e+06	1341.35	1198.11	802.88	928.24	4224.6	3947.21	1645.97	1575.46	2465.35	2142.45	5262.98	5213.37	8137.5	7301.47	2669.35	2604.03	6216.13	6640.73	17750.2	15643.4	2063.31	3123	3057.1	3912.6	13043.7	13080.3	20017.7	22295.8	14218.3	15659.9	2205.36	2122.12	155.47	138.55	2366.93	2370.77	1106.71	731.48	35.21	46.85	9977.63	10527.7	1864.38	2147.11	5588
1	sub-24	4.7581	Control	1.31699e+06	1117.06	1057.03	671.7	671.55	2673.04	2203.36	1650.17	2038.27	2063.51	2079.32	4501.24	4997.03	8331.44	7929.19	1925.12	1897.95	5542.8	5652.08	13897.7	13599.5	3094.96	2345.59	3327.4	3443.33	10895.5	12851.7	18119.8	21144.9	14921.7	17343.4	2232.81	2180.02	147.95	109.95	2352.81	2378.85	1962.7	1705.22	26.99	16.85	7471.05	7578.18	2064.35	2367.33	5281.6
1	sub-25	4.79301	Control	1.61399e+06	1155.02	1180.96	783.37	895.32	4714.69	4208.34	2058.05	2033.29	2306.36	2398.48	5513.83	5691.35	9015.79	8574.24	2751.19	2467.2	6332.88	7366.6	18729.9	19146.2	2963.35	3730.62	4689.86	3817.31	16081.1	18401.7	23332.5	26388.5	21477.8	24317.6	2470.53	2435.54	185.84	159.83	2351.76	2706.96	2309.17	2553.5	5.77	13.11	10077.9	10756.8	2723.22	2166.32	9084.11
1	sub-26	5.77806	Control	1.55059e+06	1561.69	1234.36	803.66	924.74	3545.59	3244.8	1789.45	1706.04	2228.62	1984.94	5994.84	4804.49	7246.18	6853.61	2297.64	1844.75	5670.81	6417.95	16174	16995.6	3224.67	2804.55	3255.59	2798.09	12511	14330.7	17454.3	20583.1	16643.2	16675.4	2260.69	2448.62	163.94	122.97	2061.95	2369.24	2666.81	2173.91	114.2	86.91	8109.72	10788.7	2201.69	2247.51	7311.75
1	sub-27	4.87563	Control	1614181	1347.11	1209.52	899.46	993.31	4264.65	3990.96	2213.75	1924	2565.48	2495.45	7291.8	5385.31	10805	9071.08	2369.64	2720.67	5872.64	6554.24	18596.8	17727.7	3190.42	3180.98	3468.42	3937.31	12405.5	14261.7	23422.2	22431.7	17145.5	18250.3	2681.21	2867.58	210.92	148.95	2769.69	2837.55	2069.3	1303.45	188.53	120.57	8997.15	8303.63	2567.73	2700.62	6562
1	sub-28	5.46943	Control	1.52613e+06	1393.17	1211.73	850.66	998.06	4908.24	4588.5	1662.56	1822.92	2373.53	2308.51	6513.69	5879.61	8484.88	9079.14	2270.09	2416.3	5866.15	6649.1	17240.5	20398.5	2735.02	3503.83	3754.53	3816.35	14769.5	18858.3	22417.5	24522.2	18125.6	17540.9	2641.24	2416.77	184.9	145.96	1982.56	2324.31	3051.66	2686.89	26.33	48.35	9119.2	10785.1	2478.62	2630.84	5623.31
0	sub-29	4.45387	PSP	1.4578e+06	1276.28	999.26	778.69	861.42	3864.83	3378.45	1787.21	1392.5	2275.88	1847.47	5622.99	4385.14	8006.72	6990.88	2376.72	1871.84	6016.52	5720.96	13835.4	13410.5	2234.53	2410.77	3082.41	3137.33	10252	12670.4	17209.7	17575.1	14350.8	13846.8	1837.28	1706.4	164.78	109.88	2480.55	2243.97	2041.35	1795.49	41.97	47.34	7884.7	8071.06	1853.7	1998.64	5387.74
0	sub-30	4.92247	PSP	1.5997e+06	1438.98	1434.39	940.64	1041.55	4265.57	3779.82	1767.8	1385.38	2514.22	2444.07	5303.05	5818.28	9109.84	7467.05	2595.4	2629.24	5713.59	6354.36	17747.5	18432.9	2984.84	3497.31	3916.92	3528.4	14245.1	14887.8	19529.7	21703.9	14576.1	17233.4	2357.8	2071.28	133.35	110.97	1747.6	1912.94	1918.68	1226.7	176.89	125.93	9547.36	10320.7	2446.72	2742.62	6022.69
0	sub-31	5.76213	CBS	1.4626e+06	1133.65	867.89	701.24	747.28	3743.25	3273.62	1875.65	2013.83	2042.1	1733.86	5380.17	4221.58	7602.39	7288.76	2299.82	1867.54	5501.92	5267.09	10382.2	11027.3	3455.69	3267.82	2777.78	2547.79	11658.8	12022.3	17155.5	18246.5	11958.1	13410.5	1990.6	1745.85	156.91	118.52	1868.71	1898.24	1059.02	1205.12	6.42	3.3	5844.16	5960.74	2008.56	2084.4	5960.61
0	sub-32	4.94979	PSP	1.16766e+06	1008.02	902.46	666.07	743.99	3241.91	3028.79	1434.4	1476.22	1792.73	1735.67	4195.9	4145.64	6183.52	5818.27	2130.95	1961.53	4970.05	5162.16	12474.4	11619.4	2163.77	2472.01	2458.14	2615.56	10933.8	11817.3	15274.7	18380.7	11897.1	11793.4	1847.73	1750.36	148.83	108.64	1843.07	1768.93	1040.88	870.6	75.23	43.36	5733.25	6700.19	1919.55	2245.67	4702.36
1	sub-33	4.82075	Control	1.4217e+06	1243.48	1030.84	881.78	859.95	4369.48	4262.44	1809.33	1688.44	2369.82	2344.6	5547.13	4918.72	9510.29	7461.11	2216.17	1991.92	5572.81	6177.45	18995.5	17565	3108.8	3224.14	2719.05	3184.23	14781.3	15923.5	21280.8	21543	15967.4	18412.6	2580.74	2654.58	163.92	136.87	2403.62	2185.81	2283.96	1888.44	10	8.77	8748.9	10505.5	2632.93	2648.36	8134.47
0	sub-34	4.72972	PSP	1.22795e+06	1265.01	983.35	716.83	730.38	2978.8	2328.71	1367.21	1032.89	2093.74	2014.43	4275.47	3350.78	5859.76	5122.28	1484.36	1698.37	4887.06	5173.6	10098.8	8817.22	1570.51	2003.85	2331.05	2439.82	7145.25	7358.86	15842.1	15561.2	11687.2	10285.4	2092.24	1672.14	159.07	114.73	1657.79	1688.67	1791.44	1017.75	185.83	134.79	4560.48	4076.5	1380.55	1602.29	4961.54
0	sub-35	4.67919	CBS	1.75337e+06	1615.62	1444.24	1041.51	1106.07	4770.54	4354.85	2250.4	1991.15	2696.76	2522.2	6706.4	5941.2	9649.92	10214.2	2394.49	2679.54	6400.31	6539.18	17954.2	17725.3	3259.33	3572.15	3469	3540.27	14598.1	16226.8	23631.5	25383.5	18979.5	18636.8	2110.78	2273.16	174.75	152.04	2434.77	2397.89	1823.3	1299.87	22.69	20.06	9733.19	10836.2	2728.66	2744.56	6031.38
0	sub-36	4.82549	bvFTD	1.75522e+06	1626.1	1596.76	999.98	1277.28	5441.62	4509.82	2188.54	2349.53	2804.02	2567.93	8333.3	7090.85	10294	8403.72	3040.6	3495.81	6670.51	6958.4	19015.4	19557.6	3349.14	3408.67	4461.27	3901.48	11893.2	14092.2	22378.7	23268.6	14963.3	19141.9	1737.17	2017.27	164.53	109.58	1582.21	2033.75	1978.96	1683.56	85.25	61.41	8221.09	10534.9	2164.26	2303.14	5877.63
1	sub-37	4.14956	Control	1.59784e+06	1346.68	1143.25	755.62	838.1	4014.84	3522.29	2029.82	1750.29	1996.98	1869.55	6379.29	5328.55	8830.36	9666.79	2249.96	1973.55	5254.78	6107.9	13186.9	15952.5	1976.84	1864.55	2501.7	2590.58	11526.1	11444.4	19829.5	21030.5	16159.8	14457.4	2521.3	2515.48	144.12	93.24	2067.68	2415.14	1702.46	1466.75	20.32	22.31	9506.63	9968.61	2155.85	2328.8	6836.67
0	sub-38	5.07998	PSP	1.56204e+06	1290.65	1229.96	849.59	938.7	4530.01	4472.7	1745.67	2171.82	2720.04	2519.09	5319.67	5220.05	9080.67	9946.49	2261.15	2842.79	5628.6	6418.78	14789	17145.2	2588.88	3384.98	3040.61	3455.76	12515.5	14139.1	21572.9	23330	15627.7	17388	1910.11	1999.2	171.5	113.68	1881.76	2159.91	1551.95	1203.77	54.4	26.21	9680.05	10813	2383.89	2203.31	6848.78
0	sub-39	4.64854	PSP	1.71261e+06	1800.58	1428.84	891.44	903.95	4186.58	3621.43	2074.69	1720.99	2307.06	2148.53	5088.24	6041.43	8280.21	6601.3	2551.73	2149.98	6162.21	6189.59	14109.5	13507.3	2676.96	2288.94	3518.62	3485.32	11078.9	12897.2	17048.4	18819.2	14104.8	15855.8	1592.72	1667.4	163.06	119.24	2025.29	2104.33	1062.36	629.08	42	67.17	6896.42	8763.83	1556.9	2321.5	5589.31
0	sub-40	4.38589	CBS	1.53828e+06	1384.82	1171.9	889.99	982.02	4651.63	3476.08	1783.07	1285.43	2608.6	2298.11	5415.58	4886.79	8520.78	7678.58	2119.35	2145.86	5976.63	6394.27	20542.8	18011	2719.71	2365.84	3429.93	3381.86	14071.9	14388.4	21935.5	23343.2	15836.4	17330.7	2446.44	2700.73	170.86	116.63	1875.03	2365.86	2116.35	1774.28	46.34	25.48	7176.02	9321.05	2102.76	2223.75	6622.29
0	sub-41	4.38328	PSP	1.77988e+06	926.47	1091.6	703.7	706.22	3685.24	3167.34	1799.73	1650.95	2553.35	2235.32	7096.79	6396.2	8551.8	7758.53	2320.61	2404.39	5678.11	5613.73	14886.1	15581.9	3366.4	3541.51	3141.15	4109.79	13053.7	15791.1	21309.2	20731.6	14865	18943.4	1946.88	2157.78	130.08	103.8	2015.49	2130.73	1583.27	1213.11	14.22	15.39	7717.21	8758.84	2370.99	2764.94	6300.8
1	sub-42	5.39772	Control	1.58961e+06	1816.63	1489.89	1010.34	1213.62	4261.8	3653.89	2059.82	1665.4	2692.93	2648.94	5531.64	5218.18	8643.5	8380.22	2058.93	2482.86	6173.87	6538.62	19087.5	18996.3	3496.54	3390.87	3334.92	3478.98	17432.3	16951.3	23569.3	24257.4	15250.8	18639.7	3107.02	3077.34	194.2	141.64	2924.66	2894.44	2228.98	1924.35	154.98	137.15	10709.4	11811.2	2712.09	2552.32	10790.6
0	sub-43	5.01189	PSP	1.53997e+06	1286.58	1105.38	849.73	974.37	4011.59	4077.24	1559.98	1850.56	2363.89	2206.84	5635.74	5196.7	6753.23	6427.44	1655.29	1768.2	6215.61	5635.38	14202.2	13671.2	3001.42	2622.74	3354.63	2983.11	13233.4	10938.7	16807.7	18416.3	12202.1	13661.2	1159.44	1590.97	142.82	94.62	1960.35	1965.75	1466.82	1047.49	42.31	44.76	6951.69	8111.59	2066.92	1640.17	6469.96
0	sub-44	6.04187	PSP	1.50889e+06	1169.07	1008.41	703.78	807.62	4025.88	3308.7	1929.3	2336.8	2339.6	2029.35	3777.92	3705.82	7466.83	6095.92	1999.04	2108.84	5785.77	5874.92	11606.6	10144.9	2246.22	3137.25	3186.7	3127.98	8790.15	10834.1	16534.9	17602.2	11331.7	10784.5	1831.88	1714.86	136.91	82.74	1734.63	1797.35	1265.18	1294.36	113.82	77.6	5702.15	7541.97	1645.51	1749.18	5259.63
0	sub-45	5.23314	PSP	1.42239e+06	1136.32	975.15	776.97	874.73	3751.93	3271.48	1807.07	1412.67	2148.98	2277.9	5158.48	4549.02	7535.68	6362.22	1966.11	1813.05	5822.84	5712.35	14777	15561.1	1503.33	2040.49	2693.56	3040.83	13308.6	15237.8	18513.4	20443.9	13483.2	15012.8	1743.09	1925.13	143.19	104.38	2473.76	2517.42	1330.88	1337.99	139.24	156.15	9198.13	10555.3	1769.65	1980.63	6746.85
0	sub-46	4.93566	CBS	1.56468e+06	1376.37	1311.89	771.13	913.06	3954.42	3580.57	2209.06	1578.15	2042.31	1952.4	3918.74	4397.32	7594.58	6666.66	1932.94	2098.74	5754.86	5921.93	13669.9	13679.3	2415.55	4151.25	3032.75	3163.82	11554.7	12445.7	17917.8	19877.7	13174.8	13077.6	1746.8	1898.7	170.35	133.65	1674.56	1562.3	1096.51	1021.95	58.09	25.79	8383.62	6759.32	1885.38	2063.56	6651.87
0	sub-47	5.49225	CBS	1.41983e+06	1385.41	1127.35	896.68	982.67	5090.68	4363.65	1763.57	2830.38	2372.41	2069.69	4576.59	4756.18	9590.71	8266.14	2263.25	1983.04	5723.06	6162.72	13442	14513.8	3141.92	3794.57	3191.16	2975.49	11603.9	11818.6	19667.9	19111.4	13623.5	15464.4	2023.53	1872.44	164.3	131.4	2418.41	2800.11	1893.21	1968.27	95.65	40.16	5724.51	7413.78	1727.23	1812.09	5787.35
0	sub-48	5.1948	CBS	1.74835e+06	1490.12	1339.49	1002.81	1022.28	4920.93	4713.54	2233.38	1666.97	2270.13	2042.8	6590.38	5912.62	9759.6	9954.06	2314.26	2626.44	6121.16	7208.6	20149.5	20852.9	4781.45	6311.48	4273.18	4182.47	17347.4	18672.4	26249.2	26294.5	17676.8	19930.8	2531.37	2331.7	219.87	147.64	1781.47	1919.77	1994.79	1529.32	3.6	1.96	9143.68	9011.53	2825.26	2370.89	8157.21
1	sub-49	4.90039	Control	1.27254e+06	1014.13	1011.16	597.85	726.79	3398.74	2840.86	1517.02	1276.03	1932.36	2035.94	5168.18	4641.73	6866.4	6845.43	1956.05	1979.34	5124.78	5454.66	15673.3	16627.4	2584.39	3868.33	3059.59	2782.73	13831.4	15419	19406.3	20381.2	15208.4	13389.2	1796.99	1798.76	133.84	85.98	2206.49	2225.41	2415.84	2127.71	18.22	22.33	9766.73	11506.7	2052.78	2225.07	7195.34
0	sub-50	5.70951	bvFTD	1.46334e+06	1274.72	1043.75	729.78	849.93	3198.62	3328.65	1399.99	1595.35	2064.78	2120.67	3913.34	6547.13	8500	7867.66	2004.32	2296.76	5409.14	4134.1	14124.1	15082	2097.59	2717.19	3177.22	1767.31	10674.7	12215.1	19517	19397.3	17076.6	13853.4	2230.71	2175.82	160.97	100.72	2413.77	2658.14	2156.2	1651.78	28.59	13.7	7812.48	6715.6	2288.91	1578.4	6730.14
1	sub-51	4.76808	Control	1.76018e+06	1603.41	1477.69	954.5	1099.52	5088.82	4160.35	2692.84	1380.01	2288.7	2418.46	6344.36	6434.86	10062.9	9026.62	2501.85	3312.3	6567.96	8179.77	19486.6	19441.6	3260.35	4135.01	3694.8	4320.88	17594.3	20933.9	23618	23539.2	18466.6	21442.9	3308.77	3046.08	197.72	164.93	2383.58	2561.38	1797.88	1776.2	54.41	34.13	11593.7	12684.6	2476.44	2961.76	7052.07
0	sub-52	5.03436	PSP	1.66021e+06	1420.33	1176.59	832.66	716.06	4380.67	2913.15	1992.84	1231.33	2175.28	1884.65	6443.51	5463.59	9755.61	6577.4	2831.28	1945.04	6444.65	7454.54	16365.2	18092.9	3783.17	3442.7	4230.04	4034.55	16757.4	19881.5	24642.4	24200.7	21795.3	17645.4	2060.53	2036.65	195.5	127.51	2558.86	2379.56	1290.91	1266.42	47.12	68.26	8287.62	8222.71	3002.93	2869.73	6903.85
0	sub-53	6.17935	PSP	1335574	1166.96	926.18	708.86	780.36	3341.65	3476.07	1836.19	1373.44	1843.73	1831.37	4217.13	3627.72	6662.13	6246.86	1494.7	1720.01	5152.9	5557.64	12238.9	11828	1499.62	2640.81	2672.42	3029.92	9228.59	9729.3	15387.1	17418.1	10932.5	11808.4	2017.99	1809.34	116.69	86.96	1990.81	2179.47	1203.41	1099.01	11.12	10.15	7103.65	8752.98	1503.23	1595.94	4607.6
1	sub-54	5.88397	Control	1.43603e+06	1230.89	1171.83	822.06	960.15	4227.48	4054.67	1736.01	1873.77	1913.62	1903.6	5654.78	4994.94	10294.4	7681.95	2149.53	2208.41	5433.35	5911.22	12784.2	14874.4	2538	2691.05	3280.05	3334.69	12385.5	14437.5	19124.6	20415.1	14752.2	14786.3	2200.58	2102.48	133.81	127.87	2091.01	2413.23	2473.25	1617.93	20.76	35.99	8532.93	10097.8	2268.66	2168.67	6906.39
0	sub-55	4.43123	CBS	1.74221e+06	1497.53	1358.04	950.01	1046.49	4752.72	4021.43	2618.69	1719.74	2464.64	2416.22	6365.64	5744.62	9990.37	8139.57	2783.36	2718.68	5702.22	6331.38	17529.6	17094.3	2702.62	3408.1	3800.31	3414.27	11861.8	15051.7	22853.2	24540.3	14329	16806.9	1595.49	2087.88	155.29	138.26	1869.88	2063.09	1180.25	1091.47	17.47	15.82	7391.99	8930.31	2028.01	2394.96	8176.57
0	sub-56	5.01068	PSP	1.63994e+06	1676.06	1330.31	823.5	895.48	4107.33	3651.93	2035.1	1582.86	2130.71	1843.17	5409.52	5172.17	7936.26	8310.47	2601.34	2321.2	5856.19	6069.71	12577.5	12590	2155.92	2643.76	3329.45	3581.12	13607.8	13072.7	18412.2	21403	15437.9	14300.4	1911.58	2076.6	142.04	100.13	2220.67	2266.42	1657.97	1374.15	138.45	116.58	8767.36	9939.06	2131.37	2352.87	6146.12
0	sub-57	5.25068	CBS	1.34703e+06	1140.05	1010.12	667.14	686.95	3400.61	3660.86	1737.2	1186.74	2061.96	1856.02	3958.62	4099.04	6380.42	6893.42	2168.98	1682.91	5355.9	5424.93	11503.8	13137.2	2267.98	3059.16	2610.73	3322.91	10570.6	12716	16550.4	19647.1	8205.29	12483.8	1665.4	1667.71	128.88	90.92	1515.81	1713.51	1330.65	983.31	24.69	14.63	4633.35	6773.58	2125.32	2363.33	5286.69
0	sub-58	5.10153	PSP	1.3163e+06	1401.87	1334.69	884.36	937.1	5117.15	3395.76	1859.93	1404.6	2462.92	2278.95	4900.24	4406.8	6440.09	6955.9	2201.45	1953.8	5153.16	6206.69	14998.9	15109.4	2644.44	2934.73	3131.69	2998.29	9180.93	11568.6	18309.2	20264.1	13993.4	14665.5	1828.14	1769.41	155.93	102.23	1603.63	1741.88	1689.68	1506.82	148.71	109.04	6281.7	7569.58	2019.45	2059.79	5598.84
0	sub-59	4.13409	PSP	1.57831e+06	1354.56	1174.3	893.45	953.07	5035.09	4188.64	2034.73	1575.05	2343.65	2295.69	5287.28	5581.34	9348.95	8318.42	2217.37	2098.36	5601.4	5917.03	19300.6	17435	2524.35	3418.22	3418.06	3948.06	13125	18670.6	20547.2	20546.4	15328.1	16206.7	2051.91	2214.82	132.93	104.94	1885.16	2033.83	1713.56	1325.62	8.22	6.87	7693.34	9840.15	1985.95	2432.22	5614.57
1	sub-60	4.54663	Control	1.81728e+06	1814.06	1577.66	1014.25	1134.4	5951.75	4623.26	2463.33	2428.58	2556.52	2494.89	6598.97	5583.52	10627	10348.8	2642.36	2908.9	6232.35	6729.04	16458	18047	3731.44	4211.26	4116.66	3894.49	14643.5	18369.5	23709.3	24995.8	17999	18832.7	2959.32	2875.97	184.83	132.84	2695.02	2798.11	2552.09	2343.29	52.52	28.87	11152.8	11194	2424.72	3037.53	7883.09
0	sub-61	4.95579	CBS	1.32265e+06	1167.79	1125.58	630.85	816.75	3437.37	3118.28	1755.3	1303.65	1491.34	1666.82	5086.8	4017.54	8132.72	7729.04	1574.1	1630.35	4173.15	4829.64	12259.9	13063	2484.58	2914.11	2493.53	2701.87	10544	11083.1	15891.7	15723.8	12042.2	14554.7	1768.71	1707.4	150.82	105.87	1462.23	1794.82	2138	2089.71	6.47	6.31	6794.06	7930.93	1914.3	2007.32	4891.43
0	sub-62	5.00446	CBS	1.35457e+06	973.01	843.65	640.55	695.73	3010.4	2754.54	1304.35	1106.55	1746.73	1890.56	3307.79	3572	4058.94	4557.37	1353.86	1700.7	4521.33	4243.2	8522.55	6062.35	1178.42	2039.63	1808.36	2101.26	7187.02	7750.8	13855.4	11044.2	8320.2	7862.06	2099.64	2023.24	156.92	94.62	2034.29	2057.55	1681.04	1479.08	3.27	5.6	4071.58	3484.87	1339.2	1400.16	4196.49
0	sub-63	5.679	PSP	1.3578e+06	1144.34	1104.31	677.87	838.83	3555.5	2535.49	1180.93	1291.24	1824.6	1783.46	3980.91	3806.43	6666.75	5105.31	1821.64	1888.17	6147.59	5679.45	12050.6	12678.7	2972.83	2853.92	3339.14	3053.21	9673.21	12299.9	15331.4	15337.4	12148.9	12727.8	2108.76	2299.27	128.75	101.78	2011.62	2197.75	1370.2	1050.19	2.53	8.24	6596.85	8076.02	1934.29	2191.07	4427.1
0	sub-64	5.45649	PSP	1.71558e+06	1743.19	1327.42	1030.25	1097.58	5985.15	4198.36	2329.32	1777.98	2540.03	2319.92	7182.38	5562.7	10374.5	8604.51	2544.6	2452.22	7492.08	7510.04	22388.5	19850.4	3433.31	4066.72	4034.26	4979.51	16211.1	20144.5	23049.8	25241.5	15940.8	20892.7	1948.34	2051.78	182.65	132.74	2719.36	2608.54	1364.62	1207.27	70.96	35.66	10043.3	11754.5	2767.56	3101.1	7738.66
0	sub-65	4.35989	CBS	1.67377e+06	1675.02	1435.39	998.89	1077.37	3840.93	3926.14	2442.3	1544.34	2241.07	2665.55	5119.53	4122.29	8758.16	8563.77	1919.97	2113.51	5700.97	6490.13	15158.1	16570.3	4330.22	4163.58	3815.87	3521.8	12674.2	15564.6	19663.9	21607.5	13574.4	14485.1	2518.28	2393.3	157.99	140.89	2056.32	2270.18	2079.36	1920.36	11.73	8.48	7776.26	9111.41	2673.94	2614.73	6720.83
0	sub-66	4.44703	CBS	1.40601e+06	1504.12	1129.98	766.78	728.55	3584	2522.67	1901.26	1468.15	1988.66	1681.96	5359.88	5243.21	7295.1	6498.75	2126.61	1730.59	4899.7	5620.18	14269.7	14294.5	2416.46	2729.79	3417.84	3271.61	10256.5	11334.9	17741.2	19222.9	12124.5	12665.8	1839.34	1861.38	157.77	135.52	1586.02	1626.85	1408.09	1441.58	11.23	27.76	3566.21	5106.22	1673.53	2216.22	5432.97
0	sub-67	4.68388	bvFTD	1.60006e+06	1184.57	1231.88	741.49	930.7	4771.93	4499.66	2243.93	1107.25	1716.32	1793.64	5257.47	4906.66	8237.9	6942.28	2719.12	2206.16	6306.77	7018.04	13520.9	15770.5	2073.35	2550.19	2312.46	2570.39	9324.93	10202.9	18040.2	20493	12490.4	13705	2247.75	2019.97	122.46	106.64	2043.99	2241.77	1806.6	1442.79	189.83	46.87	6983.78	8018.24	1966.11	2047.97	4666.58
0	sub-68	7.14866	bvFTD	1.66295e+06	934.76	633.37	726.78	609.64	3261.36	2631.69	1347.58	1077.65	2323.67	1789.34	4875.26	4800.32	6797.05	5917.44	2452.38	2144.38	5145.64	6138.39	12891.6	14000.9	2089.13	1693.44	2934.47	3621.06	6133.47	9362.81	18473.2	17993.2	11658.9	12792	1649.35	1736.71	134.35	130.49	1588.04	2087.26	1487.34	1153.23	32.69	4.49	7303.5	8240.37	1572.51	1551.06	4398.18
0	sub-69	6.17756	bvFTD	1.24714e+06	146.03	211.73	305.11	301.62	1626.09	1905.6	409.4	478.45	777.13	1205.49	1941.96	1873.33	2607.57	2871.77	1382.36	1492.19	3482.67	3018.35	7733.22	6845.11	1117.5	1961.64	1661.37	2052.39	5964.46	7043.91	9835.46	10453.1	5794.14	6683.04	361.12	369.17	45.7	37.15	774.35	1160.97	1195.05	852.33	7.94	19.07	2622.76	2536.36	351.34	640.37	2037.05
0	sub-70	6.00145	PSP	1.27487e+06	1120.47	949.17	685.1	766.61	3423.47	2843.04	1628.72	1539.33	1854.27	1882.74	4953.34	4115.1	6928.02	5990.22	1649.73	1534.26	4703.27	4981.37	13434.3	14345	2779.33	2614.94	2910.94	3066.46	11962.7	13548.9	16515.6	18188.7	12972.5	14371.9	1583.69	1729.36	122.94	90.84	1703.42	1826.03	804.14	524.28	198.64	213.26	9010.88	9176.23	2239.72	2236.23	6194.99
0	sub-71	5.19021	PSP	1.51803e+06	1289.75	1161.83	870.44	893.2	4654.61	4004	1918.06	1638.29	2329.95	2314.22	6342.46	5170.2	8547.08	7659.88	2829.7	2269.6	6238.93	7451.24	14417	14958.1	3532.47	2602.67	3203.59	3592.32	13042.1	16112.8	19900.8	21580.5	15636.8	16974.4	2130.15	2111.22	152.41	112.64	2232.84	2669.16	1774.75	1452.81	55.09	80.73	6961.16	8213.8	2197.33	2498.67	6612.77
0	sub-72	4.71462	CBS	1.45797e+06	1215.66	994.97	730.23	752.96	3983.14	3029.32	1937.2	1559.64	2306.02	1808.07	5504.7	4480.27	7875.22	6667.89	2002.82	1832.37	5349.35	5671.85	12919.1	12964.9	1931.02	3002.89	2638.66	3191.49	11003	11275.6	14707.1	16173.6	11132.5	12661.6	1916.68	2026.61	128.77	118.51	1827.57	1894.85	1233.56	1245.36	50.36	42.09	5273.07	7324.73	1718.28	2240.44	4904.99
0	sub-73	6.13058	PSP	1.66633e+06	1206.06	1021.83	780.22	823.83	4252.62	3384.69	2111.16	1453.91	2143.97	1877.81	5194.93	4149.67	7594.87	6225.8	2405.03	2182.83	5506.07	5528.55	12610	13804.6	2142.81	3441.12	3342.26	3336.56	10514.1	11996.9	17287.7	18348.5	13064.3	13091.8	2247.75	2170.86	155.3	112.69	2372.25	2398.63	1113.61	721.31	29.77	19.85	6263.36	7557.31	1623.11	2132.92	5796.68
1	sub-74	5.22511	Control	1.28899e+06	1426.38	1245.57	870.55	906.74	5228.9	4337.75	2205.82	1546.12	2259.48	1896.57	5278.66	4975.43	8798.3	8043.2	2103.78	1979.95	4952.61	6179.18	16943.8	17783.5	3913.32	3220.21	3367.99	3266.53	12344.9	15309	18871.8	20358.1	16065.8	16436.3	2164.25	2217.29	180.65	130.82	2102.08	2399.61	2709.59	2111.53	10.39	30.89	9702.91	10251.8	2327.65	2357.69	7949.15
0	sub-75	4.83999	CBS	1.50926e+06	1119.9	820.15	678.22	577.63	3161.38	2462.51	1517.66	1074.13	1748.04	1641.85	5869.47	4749.28	7187.09	5184.47	2087.48	1698.8	5190.67	6458.38	15105.6	14484.8	2666.16	2961.4	3556.01	3519.06	13063.5	14472.6	15642.2	20532	14026	14365	1870.72	1795.31	113.65	98.03	2105.72	2094.37	2252.1	1970.76	119.25	124.8	7843.98	7804.53	2208.53	2331.97	7000.63
0	sub-76	4.44171	CBS	1.48995e+06	1541.64	1401.46	898.53	985.49	4189.73	3640.27	1907.87	1246.58	2287.97	2516.03	6529.7	6511.96	9065.31	8439.64	2688.02	2302.75	5510.24	6625.09	19986	20697.1	2787.95	3707.06	3256.62	3544.29	13540.4	16779.7	21709.4	19810.6	16494	17656.7	2192.56	1898.56	156.93	107.46	1972.13	2145.02	2545.19	2311.82	38.24	18.97	8223.52	9166.82	2302.16	2704.06	7922.39
0	sub-77	5.21425	PSP	1.53793e+06	1230.42	1035.84	696.31	723.76	3173.19	3124.45	1282.91	1358.45	1902.02	2013.07	3933.59	3993.38	7004.19	5987.67	2273.75	2150.35	4622.07	4780.14	11744.8	12026.5	2398.86	1947.93	2900.54	2802.46	8635.15	8161.81	18175.8	19513.8	11057.2	13768.5	1864.07	1656.96	154.21	108.73	1655.77	1515.25	1529.42	1123.15	7.05	8.13	6227.77	6885.7	1541.13	1758.09	4564.6
0	sub-78	5.74688	bvFTD	1.54417e+06	940.12	1156.4	708.99	617.6	3371.67	1343.6	1594.08	487.8	1434.93	1168.9	5264.9	4798.89	6115.8	3019.21	2309.91	1334.9	4213.67	4908.96	13942.7	17850.5	851.68	2246.22	1856.75	2629.81	9028.5	12343.6	16671.4	19102.7	11632.3	15882.7	303.52	1088.45	147.78	118.27	1879.46	2288.29	1115.71	1200.56	55.87	73.61	8970.18	8732.26	1442.13	2038.71	3859.12
0	sub-79	6.52283	bvFTD	1.62884e+06	1390.7	1262.1	478.6	842.45	2632.27	3316.56	848.77	1532.15	1456.09	1858.32	4743.03	4989.17	4272.17	7956.8	1823.64	2078.13	5206.57	3318.97	15960.5	13168.8	1700.81	1906.85	3926.52	3292.35	11111.6	9250.11	18985.6	20473.6	13052.9	15477.8	1215.35	420.4	172.97	77.04	2233.51	1915.39	1129.4	509.19	26.69	199.14	8269.37	9958.32	1080.58	922.39	4696.59
[truncated: 34 more columns]

## Sheet: S Fig 1d and S Table 4 odi
Group	Group2	SubID	Hippocampus_r	Hippocampus_l	Amygdala_r	Amygdala_l	Ant_TL_med_r	Ant_TL_med_l	Ant_TL_inf_lat_r	Ant_TL_inf_lat_l	G_paraH_amb_r	G_paraH_amb_l	G_sup_temp_cent_r	G_sup_temp_cent_l	G_tem_midin_r	G_tem_midin_l	G_occtem_la_r	G_occtem_la_l	Insula_l	Insula_r	OL_rest_lat_l	OL_rest_lat_r	G_cing_ant_sup_l	G_cing_ant_sup_r	G_cing_post_l	G_cing_post_r	FL_mid_fr_G_l	FL_mid_fr_G_r	PosteriorTL_l	PosteriorTL_r	PL_rest_l	PL_rest_r	CaudateNucl_l	CaudateNucl_r	NuclAccumb_l	NuclAccumb_r	Putamen_l	Putamen_r	Thalamus_l	Thalamus_r	Pallidum_l	Pallidum_r	FL_precen_G_l	FL_precen_G_r	FL_OFC_AOG_l	FL_OFC_AOG_r	FL_inf_fr_G_l	FL_inf_fr_G_r	FL_sup_fr_G_l
Control	0	sub-01	0.344451	0.345168	0.321715	0.350788	0.310613	0.296661	0.34227	0.314354	0.31074	0.30158	0.386849	0.367007	0.342528	0.324846	0.324991	0.294935	0.296501	0.312064	0.357704	0.362195	0.348128	0.348978	0.354436	0.348136	0.328703	0.352564	0.366095	0.36628	0.362324	0.367947	0.29227	0.252476	0.335176	0.342402	0.295667	0.290577	0.19504	0.191051	0.312723	0.294717	0.336589	0.345085	0.34916	0.336837	0.342154	0.364636	0.317307
Control	0	sub-02	0.376642	0.375442	0.406263	0.372115	0.326189	0.3346	0.390534	0.344879	0.328537	0.325315	0.388684	0.385695	0.363217	0.335098	0.315388	0.329008	0.319079	0.338278	0.364357	0.37358	0.362096	0.376777	0.356868	0.377297	0.338932	0.342449	0.374547	0.382048	0.338372	0.378705	0.319943	0.304286	0.345714	0.329629	0.317698	0.327347	0.204585	0.194673	0.285983	0.301973	0.324447	0.345835	0.322843	0.313073	0.345696	0.378501	0.314768
PSP	1	sub-03	0.347471	0.335482	0.347094	0.359204	0.302931	0.32252	0.352439	0.337388	0.29167	0.317907	0.358168	0.340474	0.350227	0.325548	0.294517	0.323564	0.2812	0.303217	0.335851	0.362775	0.3492	0.344133	0.346637	0.35097	0.315905	0.32737	0.344389	0.355989	0.343464	0.338115	0.28853	0.30726	0.273163	0.314736	0.30628	0.35009	0.200084	0.197045	0.311712	0.301314	0.333711	0.34668	0.314859	0.312298	0.333401	0.351462	0.315127
Control	0	sub-04	0.351343	0.345869	0.354835	0.322149	0.194781	0.30494	0.3307	0.291181	0.305793	0.310301	0.358283	0.349004	0.330424	0.303152	0.310599	0.317298	0.299998	0.297178	0.318853	0.342216	0.341917	0.331126	0.311401	0.323416	0.310039	0.299012	0.348431	0.357444	0.312462	0.321988	0.322193	0.300846	0.333795	0.326221	0.312404	0.312338	0.202963	0.205104	0.31283	0.291824	0.308433	0.306621	0.294347	0.316692	0.323917	0.32699	0.294072
Control	0	sub-05	0.374722	0.363936	0.372189	0.374261	0.287992	0.310484	0.312788	0.299379	0.326639	0.328311	0.373577	0.364688	0.349662	0.308941	0.338487	0.344597	0.298939	0.321727	0.345745	0.375609	0.350058	0.357805	0.362159	0.357225	0.312298	0.335818	0.349468	0.355027	0.32594	0.335075	0.317143	0.295121	0.32627	0.353009	0.327151	0.337131	0.226442	0.215926	0.297136	0.274813	0.331633	0.344249	0.349431	0.340143	0.339509	0.349567	0.309715
Control	0	sub-06	0.362669	0.359819	0.385747	0.353139	0.311426	0.309109	0.321313	0.297142	0.305223	0.320084	0.37682	0.349478	0.337892	0.332584	0.319977	0.31523	0.310995	0.302441	0.328471	0.349676	0.337112	0.359465	0.349378	0.361429	0.315037	0.333134	0.344593	0.357605	0.310298	0.339495	0.293436	0.263257	0.365264	0.340948	0.315036	0.301192	0.193152	0.188188	0.28976	0.286	0.306827	0.334379	0.337798	0.328363	0.338575	0.354353	0.312895
bvFTD	1	sub-07	0.200679	0.187245	0.265341	0.300995	0.112687	0.108005	0.116956	0.084176	0.144374	0.18124	0.235028	0.204366	0.167944	0.131191	0.158829	0.146365	0.147454	0.187893	0.261463	0.278832	0.116342	0.105314	0.169506	0.191131	0.123566	0.133757	0.228944	0.260581	0.237148	0.271409	0.136502	0.140454	0.207372	0.202356	0.219882	0.246167	0.149332	0.146148	0.181817	0.132633	0.169112	0.20051	0.168912	0.230647	0.15693	0.172427	0.119555
PSP	1	sub-08	0.354579	0.337236	0.322118	0.301404	0.275784	0.285424	0.310692	0.281346	0.281671	0.29317	0.310031	0.314251	0.323799	0.306436	0.3007	0.294747	0.240743	0.278544	0.312563	0.326434	0.292954	0.280879	0.28402	0.28455	0.283366	0.294185	0.319388	0.320813	0.27076	0.27828	0.222448	0.209047	0.317016	0.351521	0.261373	0.255411	0.166726	0.154374	0.189634	0.211736	0.283635	0.266806	0.260251	0.248126	0.288314	0.29817	0.266907
Control	0	sub-09	0.347349	0.346885	0.357414	0.34844	0.292082	0.306424	0.338186	0.26469	0.314481	0.312194	0.342975	0.307932	0.346752	0.321385	0.337337	0.327692	0.26849	0.288458	0.343083	0.361748	0.347266	0.317014	0.335102	0.320673	0.296153	0.304686	0.341001	0.345434	0.320595	0.324019	0.248145	0.243943	0.351431	0.309269	0.290758	0.284625	0.180722	0.175954	0.282501	0.255759	0.318446	0.335169	0.345603	0.336282	0.300634	0.315106	0.302676
PSP	1	sub-10	0.332964	0.35725	0.352372	0.328638	0.295829	0.314801	0.333957	0.34005	0.308284	0.317417	0.352651	0.355498	0.34837	0.329649	0.331708	0.325001	0.28757	0.282225	0.363608	0.38243	0.357986	0.362407	0.355408	0.373791	0.320406	0.324791	0.363465	0.349074	0.325753	0.325586	0.261955	0.257841	0.291481	0.373868	0.284067	0.283077	0.206842	0.204334	0.277427	0.299831	0.328056	0.333559	0.348376	0.335602	0.335875	0.333469	0.312832
Control	0	sub-11	0.356505	0.353625	0.342942	0.331959	0.271431	0.312421	0.294065	0.297722	0.311191	0.31494	0.374094	0.373247	0.348134	0.341564	0.305407	0.311047	0.296977	0.29429	0.356058	0.36537	0.373492	0.373032	0.348335	0.369283	0.333705	0.328459	0.365275	0.365242	0.329064	0.344975	0.256296	0.252877	0.376144	0.307472	0.285473	0.262771	0.193674	0.186285	0.329982	0.285399	0.327476	0.344176	0.325266	0.330465	0.345655	0.343924	0.315327
PSP	1	sub-12	0.316434	0.303317	0.362884	0.341826	0.268624	0.307458	0.300056	0.288589	0.261493	0.289063	0.283448	0.268525	0.304154	0.276366	0.298582	0.296827	0.211848	0.234524	0.341588	0.356392	0.274158	0.2547	0.308095	0.336492	0.268217	0.281178	0.293805	0.311455	0.276424	0.292563	0.216685	0.193621	0.312036	0.277119	0.252385	0.261261	0.180567	0.18151	0.191462	0.207678	0.261299	0.294307	0.293278	0.303981	0.266686	0.263434	0.279689
PSP	1	sub-13	0.331266	0.339166	0.359477	0.327317	0.305255	0.310908	0.369214	0.325016	0.291968	0.288679	0.37399	0.384471	0.348164	0.319944	0.30333	0.310033	0.294521	0.300611	0.358331	0.3662	0.346919	0.343058	0.346401	0.382411	0.319193	0.312699	0.360977	0.356589	0.359616	0.36574	0.27827	0.272137	0.356436	0.332906	0.297587	0.309397	0.201436	0.184305	0.240764	0.223778	0.324029	0.347468	0.322721	0.324932	0.335509	0.337377	0.313388
Control	0	sub-14	0.346028	0.328749	0.318034	0.303589	0.311729	0.346131	0.332504	0.33951	0.3	0.307888	0.379248	0.387662	0.34709	0.325169	0.325825	0.317951	0.302356	0.298213	0.338699	0.36272	0.353504	0.349215	0.328702	0.336944	0.347698	0.326497	0.357505	0.349918	0.336833	0.318152	0.254558	0.246338	0.348766	0.359938	0.277877	0.279587	0.196194	0.185365	0.294177	0.283301	0.319452	0.330789	0.341785	0.344032	0.35676	0.351497	0.308182
bvFTD	1	sub-15	0.145811	0.26671	0.19671	0.304187	0.161731	0.270201	0.158581	0.277875	NA	0.218263	0.28729	0.266332	0.208604	0.183382	0.127338	0.18801	0.231562	0.201588	0.299608	0.286528	0.182367	0.164134	0.192182	0.080763	0.260911	0.261573	0.290535	0.274092	0.316423	0.303785	0.232532	0.234108	0.109041	0.047215	0.240131	0.226652	0.152848	0.14201	0.221391	0.320845	0.26278	0.275272	0.040393	0.215581	0.241772	0.249449	0.252035
PSP	1	sub-16	0.356425	0.34245	0.358867	0.354167	0.277556	0.301399	0.332829	0.305834	0.300658	0.293583	0.344548	0.364448	0.349539	0.334924	0.317435	0.30291	0.282098	0.273244	0.330637	0.355767	0.301663	0.305106	0.309933	0.30774	0.309628	0.292167	0.338724	0.348984	0.361776	0.338323	0.281768	0.241419	0.272379	0.363536	0.267375	0.271411	0.199852	0.186296	0.285726	0.269557	0.322428	0.311843	0.286031	0.319221	0.336138	0.306462	0.298608
Control	0	sub-17	0.331457	0.319481	0.355991	0.304789	0.270328	0.291137	0.26168	0.251236	0.281336	0.27545	0.307265	0.272466	0.319471	0.290439	0.28284	0.296185	0.24683	0.263873	0.294208	0.283201	0.253128	0.242056	0.249102	0.268893	0.268906	0.263313	0.282766	0.310234	0.271835	0.274726	0.211181	0.192813	0.296909	0.290088	0.249927	0.246016	0.188276	0.182636	0.262653	0.267109	0.268972	0.279217	0.261508	0.262387	0.293673	0.290459	0.269849
Control	0	sub-18	0.380323	0.355067	0.373889	0.327864	0.310524	0.326059	0.323151	0.323312	0.31741	0.319129	0.350126	0.342577	0.339232	0.320624	0.313334	0.32108	0.283723	0.307702	0.326867	0.335845	0.347418	0.360761	0.342466	0.365117	0.309024	0.32782	0.353831	0.340937	0.323996	0.349301	0.251317	0.252665	0.307711	0.324608	0.289988	0.301112	0.197614	0.189261	0.318574	0.289849	0.329798	0.346685	0.318304	0.311718	0.315203	0.33232	0.302651
PSP	1	sub-19	0.273293	0.290275	0.288095	0.304581	0.261653	0.280614	0.280115	0.288963	0.243357	0.25083	0.277262	0.282007	0.297717	0.313736	0.274963	0.287559	0.215981	0.229715	0.303587	0.330598	0.266753	0.255692	0.263883	0.296043	0.230242	0.233475	0.294934	0.299527	0.286927	0.285058	0.217224	0.198914	0.299347	0.303019	0.265696	0.256577	0.181608	0.175121	0.279232	0.26751	0.27331	0.275307	0.204257	0.201468	0.252215	0.251551	0.260541
CBS	1	sub-20	0.349272	0.332537	0.333387	0.304135	0.289861	0.307344	0.316612	0.284619	0.290846	0.290759	0.314237	0.280513	0.315279	0.304186	0.290431	0.301121	0.235299	0.27428	0.347825	0.364465	0.323198	0.284438	0.320412	0.325412	0.260816	0.298141	0.346138	0.331661	0.306781	0.322553	0.228947	0.21954	0.301023	0.325003	0.253084	0.273546	0.179927	0.186023	0.286527	0.290281	0.304084	0.324601	0.260801	0.286229	0.276853	0.295105	0.273663
bvFTD	1	sub-21	0.291533	0.292669	0.294284	0.282393	0.168379	0.199654	0.1885	0.257325	0.199969	0.20237	0.286352	0.297475	0.242938	0.268277	0.213163	0.219572	0.214808	0.223012	0.310933	0.308249	0.256719	0.227667	0.252002	0.279749	0.262105	0.227724	0.306297	0.297492	0.279417	0.263987	0.276906	0.251579	0.290369	0.301031	0.264181	0.258392	0.173475	0.15532	0.195023	0.17734	0.238304	0.251577	0.279445	0.248522	0.272658	0.257912	0.249773
PSP	1	sub-22	0.38231	0.357464	0.389979	0.382034	0.264015	0.28225	0.306166	0.286284	0.287838	0.282161	0.366386	0.339027	0.345489	0.313085	0.289865	0.305295	0.267435	0.275651	0.280035	0.314276	0.327557	0.335213	0.354887	0.348646	0.29358	0.321883	0.336739	0.325282	0.316512	0.333541	0.281077	0.303662	0.358158	0.341873	0.291929	0.315738	0.188605	0.192427	0.293196	0.233697	0.295218	0.324077	0.231864	0.267025	0.281577	0.32369	0.28256
Control	0	sub-23	0.306787	0.306122	0.327019	0.358691	0.304874	0.285873	0.326765	0.273064	0.296656	0.303208	0.322608	0.313088	0.3281	0.29851	0.292336	0.303829	0.239179	0.240054	0.336656	0.353878	0.293963	0.310733	0.318234	0.337698	0.268725	0.283776	0.308541	0.316512	0.275637	0.308249	0.222529	0.21638	0.270785	0.299026	0.281934	0.272393	0.18077	0.166075	0.290457	0.270524	0.276709	0.297738	0.283049	0.266519	0.281203	0.291862	0.282076
Control	0	sub-24	0.350054	0.356284	0.394704	0.363135	0.252564	0.266439	0.315988	0.313741	0.302168	0.301485	0.402361	0.390023	0.34998	0.320403	0.325634	0.324172	0.29901	0.315737	0.346066	0.366444	0.380073	0.405619	0.359673	0.374935	0.315378	0.323467	0.379303	0.375812	0.343436	0.354662	0.304637	0.292546	0.359675	0.374	0.331563	0.322301	0.20717	0.201367	0.307619	0.303868	0.30913	0.34106	0.338931	0.319779	0.333464	0.346255	0.291679
Control	0	sub-25	0.366249	0.338933	0.37033	0.355203	0.29172	0.300044	0.36289	0.335562	0.304283	0.301882	0.382686	0.374833	0.353308	0.329179	0.321863	0.315194	0.288633	0.302459	0.376181	0.39619	0.372914	0.377921	0.383601	0.378588	0.321348	0.309791	0.366561	0.367505	0.353576	0.364034	0.287335	0.289977	0.356441	0.324879	0.327219	0.322637	0.223656	0.204084	0.269275	0.315936	0.325531	0.31871	0.32804	0.349126	0.326376	0.337128	0.303063
Control	0	sub-26	0.365987	0.370382	0.382523	0.333521	0.295912	0.303809	0.321291	0.322137	0.312927	0.313105	0.351626	0.345639	0.34938	0.33097	0.298029	0.293843	0.281778	0.289256	0.327194	0.348885	0.307185	0.306444	0.321098	0.337752	0.291103	0.293637	0.347914	0.364935	0.318554	0.339268	0.304962	0.288026	0.243889	0.26842	0.291285	0.290459	0.19676	0.192869	0.283381	0.271552	0.297543	0.312819	0.314862	0.32447	0.31386	0.323759	0.288285
Control	0	sub-27	0.349137	0.375748	0.333186	0.361976	0.288527	0.308977	0.335581	0.364534	0.319789	0.335618	0.383294	0.370376	0.343114	0.33339	0.307837	0.320633	0.301683	0.300095	0.366159	0.392873	0.342623	0.344797	0.358785	0.365096	0.314628	0.307542	0.364879	0.376106	0.339384	0.344522	0.294617	0.290276	0.354998	0.399366	0.297722	0.31656	0.210933	0.212764	0.310359	0.27993	0.32543	0.317883	0.327637	0.343003	0.319785	0.338284	0.313063
Control	0	sub-28	0.324295	0.344314	0.309299	0.296296	0.286809	0.318933	0.338028	0.323743	0.288973	0.306708	0.35683	0.348109	0.323255	0.299224	0.304944	0.321657	0.292562	0.299428	0.290488	0.32598	0.35641	0.340455	0.3295	0.341786	0.323584	0.321793	0.327985	0.331983	0.310668	0.331986	0.327843	0.310163	0.310583	0.324169	0.316888	0.302791	0.199716	0.205761	0.315769	0.292764	0.310351	0.328865	0.332443	0.358896	0.318608	0.339773	0.311737
PSP	1	sub-29	0.354259	0.367485	0.370874	0.329354	0.240911	0.272247	0.29795	0.282092	0.241494	0.272492	0.290074	0.309917	0.290953	0.270024	0.273028	0.261132	0.231612	0.237627	0.284984	0.278542	0.255607	0.277974	0.245661	0.286093	0.231269	0.214883	0.319049	0.284455	0.266958	0.262506	0.201687	0.204545	0.334026	0.382856	0.204766	0.201172	0.145719	0.141188	0.150613	0.139218	0.244273	0.244384	0.304228	0.309058	0.26839	0.244792	0.234429
PSP	1	sub-30	0.331596	0.341928	0.336689	0.321857	0.277337	0.286739	0.317403	0.299547	0.277874	0.297879	0.335411	0.302675	0.336908	0.305021	0.284394	0.289481	0.23579	0.258432	0.351826	0.35903	0.30456	0.289175	0.338491	0.339046	0.255214	0.273134	0.338498	0.345587	0.319385	0.342135	0.231608	0.225643	0.335217	0.299873	0.275612	0.273124	0.176169	0.173743	0.266935	0.220188	0.295503	0.31511	0.289998	0.327922	0.260726	0.278059	0.272139
CBS	1	sub-31	0.347	0.324172	0.309413	0.327586	0.298248	0.309685	0.322056	0.280702	0.30766	0.291899	0.33976	0.325172	0.345932	0.32257	0.310246	0.308528	0.268745	0.281309	0.310344	0.339588	0.309377	0.265154	0.283355	0.289376	0.286645	0.30015	0.32706	0.32403	0.294468	0.306658	0.248463	0.224385	0.322564	0.322793	0.274854	0.290754	0.194593	0.200814	0.239464	0.229133	0.294926	0.317659	0.205222	0.248945	0.289079	0.306573	0.287672
PSP	1	sub-32	0.342887	0.347324	0.320366	0.349321	0.240995	0.273082	0.318261	0.318629	0.28596	0.297336	0.318657	0.335675	0.343746	0.337595	0.308542	0.328134	0.285657	0.278597	0.338049	0.346354	0.325201	0.323013	0.327196	0.333232	0.298243	0.290556	0.349758	0.336526	0.334405	0.33393	0.276147	0.267473	0.421068	0.474246	0.299231	0.29491	0.206313	0.195595	0.214251	0.249395	0.297261	0.315545	0.33811	0.320625	0.29901	0.310135	0.301405
Control	0	sub-33	0.374513	0.351585	0.341358	0.323915	0.294431	0.313368	0.336102	0.328186	0.302228	0.311956	0.414636	0.409561	0.364408	0.343952	0.329356	0.331257	0.309435	0.320145	0.369143	0.402555	0.365385	0.367745	0.385252	0.405027	0.339846	0.353615	0.385807	0.373172	0.352777	0.39283	0.357594	0.346542	0.408523	0.409374	0.329919	0.319435	0.221262	0.21743	0.337695	0.295954	0.350377	0.36424	0.365562	0.342179	0.347235	0.354101	0.327871
PSP	1	sub-34	0.365647	0.339308	0.326603	0.319956	0.238337	0.259307	0.265123	0.275003	0.285245	0.297779	0.315789	0.323871	0.311213	0.322005	0.296193	0.355577	0.242646	0.26115	0.299557	0.287023	0.254802	0.282466	0.263208	0.279309	0.251879	0.233011	0.331462	0.305432	0.277068	0.2755	0.287423	0.264497	0.322863	0.369697	0.285693	0.303493	0.197267	0.186525	0.293516	0.251277	0.231973	0.219159	0.323608	0.230816	0.27238	0.264223	0.24125
CBS	1	sub-35	0.324076	0.316234	0.36148	0.326783	0.304396	0.323965	0.336369	0.310351	0.307361	0.317025	0.368771	0.375	0.355739	0.337402	0.310991	0.31988	0.296589	0.288815	0.336297	0.342534	0.317827	0.323969	0.301214	0.324751	0.292437	0.280718	0.330511	0.333439	0.329759	0.318907	0.255152	0.243711	0.326789	0.394837	0.286955	0.290797	0.201449	0.200901	0.31055	0.315635	0.305072	0.331185	0.318485	0.319224	0.314963	0.32186	0.281136
bvFTD	1	sub-36	0.357298	0.350038	0.362471	0.358209	0.30332	0.311172	0.333825	0.32759	0.316057	0.326057	0.370127	0.345265	0.354724	0.33509	0.334875	0.328041	0.237342	0.28739	0.327016	0.36953	0.254993	0.269772	0.283673	0.315713	0.18722	0.253059	0.336572	0.354557	0.289591	0.3269	0.214575	0.208195	0.334429	0.342497	0.29077	0.291641	0.198097	0.199824	0.299377	0.293056	0.278572	0.325137	0.287614	0.314649	0.245777	0.303581	0.21183
Control	0	sub-37	0.354364	0.35779	0.37359	0.356616	0.299435	0.31154	0.325619	0.328697	0.30403	0.306987	0.365226	0.362941	0.359389	0.33591	0.326818	0.303022	0.300366	0.304725	0.387881	0.391739	0.367259	0.350657	0.358454	0.369215	0.290342	0.311037	0.375378	0.360569	0.34078	0.356782	0.289893	0.248511	0.333641	0.347021	0.299996	0.309965	0.200838	0.188519	0.297824	0.309563	0.321851	0.341832	0.305979	0.31772	0.302908	0.329277	0.307681
PSP	1	sub-38	0.350499	0.338551	0.346123	0.328118	0.286068	0.292963	0.323213	0.294585	0.263586	0.278207	0.366652	0.346607	0.321938	0.289933	0.287373	0.292712	0.265588	0.275834	0.319748	0.33142	0.327288	0.331928	0.3033	0.33687	0.255831	0.272891	0.333523	0.352524	0.296629	0.312339	0.275248	0.268757	0.363998	0.366028	0.304894	0.298406	0.191162	0.197692	0.160986	0.139824	0.272931	0.30721	0.284626	0.280717	0.292184	0.326938	0.252748
PSP	1	sub-39	0.281842	0.313797	0.329805	0.338798	0.270856	0.299066	0.304928	0.274777	0.273851	0.295759	0.290888	0.272066	0.299449	0.29722	0.284002	0.313003	0.194591	0.230563	0.316061	0.32226	0.252181	0.225761	0.276351	0.264793	0.245606	0.239668	0.304479	0.288291	0.266169	0.265578	0.207022	0.165766	0.279904	0.256259	0.231487	0.217606	0.18054	0.154774	0.190602	0.122882	0.223375	0.245393	0.246376	0.265422	0.233782	0.239248	0.260678
CBS	1	sub-40	0.341604	0.34554	0.316995	0.31239	0.325589	0.313086	0.342138	0.3062	0.307657	0.31915	0.368134	0.364027	0.355579	0.313442	0.306772	0.317746	0.278359	0.301947	0.352688	0.373481	0.338682	0.34182	0.327072	0.349669	0.304683	0.330706	0.365401	0.362354	0.333363	0.343061	0.285912	0.284114	0.306446	0.335598	0.280995	0.292948	0.209432	0.210135	0.309225	0.300173	0.299696	0.334278	0.342173	0.347785	0.32381	0.339544	0.299012
PSP	1	sub-41	0.252592	0.288533	0.316277	0.308821	0.276754	0.291287	0.308862	0.279134	0.29383	0.280515	0.333942	0.322597	0.347227	0.310455	0.315094	0.306718	0.244214	0.267039	0.328236	0.353636	0.315116	0.26991	0.294974	0.302187	0.263592	0.279606	0.322311	0.331259	0.320666	0.332858	0.22946	0.192761	0.298859	0.259324	0.268094	0.270021	0.196254	0.183554	0.276369	0.267785	0.280403	0.305364	0.34409	0.31006	0.302111	0.282701	0.273256
Control	0	sub-42	0.342986	0.341597	0.333079	0.294719	0.296862	0.310799	0.326239	0.304036	0.292546	0.292298	0.364166	0.370381	0.31875	0.317161	0.296512	0.322173	0.292048	0.294537	0.336173	0.348819	0.323272	0.324145	0.335023	0.356265	0.301702	0.289576	0.33567	0.340039	0.335542	0.326037	0.285461	0.289883	0.304714	0.314587	0.269238	0.301333	0.191699	0.190733	0.29378	0.298305	0.30604	0.308396	0.303945	0.312642	0.322476	0.340071	0.282058
PSP	1	sub-43	0.301161	0.325662	0.333096	0.321892	0.292813	0.313273	0.327302	0.304216	0.275222	0.301367	0.343138	0.346625	0.349168	0.316913	0.305537	0.325145	0.241249	0.268336	0.33881	0.362001	0.31147	0.304315	0.318759	0.341199	0.271313	0.2771	0.334665	0.340382	0.308008	0.332724	0.220735	0.200431	0.305985	0.278413	0.278066	0.265707	0.180663	0.171942	0.271105	0.2399	0.287984	0.315703	0.29318	0.304578	0.279628	0.307196	0.271826
PSP	1	sub-44	0.310401	0.333559	0.312129	0.317282	0.255114	0.291624	0.286744	0.242766	0.252693	0.27939	0.28487	0.304183	0.301143	0.310319	0.263824	0.304891	0.223014	0.233466	0.283823	0.283825	0.28902	0.258907	0.247143	0.266949	0.246959	0.233501	0.310604	0.300236	0.287631	0.283321	0.225453	0.233554	0.257438	0.23785	0.250085	0.251914	0.187213	0.185981	0.176494	0.193032	0.263556	0.262207	0.226493	0.193312	0.265743	0.269688	0.249241
PSP	1	sub-45	0.373159	0.366467	0.333173	0.375082	0.290735	0.328336	0.312094	0.334058	0.304707	0.334176	0.352683	0.335628	0.359178	0.335617	0.316694	0.339904	0.262475	0.291235	0.322417	0.348241	0.32308	0.33046	0.306175	0.33286	0.298525	0.303988	0.336986	0.346228	0.310982	0.324601	0.268328	0.266025	0.309797	0.338466	0.281442	0.306286	0.205949	0.195278	0.254177	0.268112	0.291567	0.321095	0.299014	0.276102	0.290292	0.3133	0.290665
CBS	1	sub-46	0.327871	0.335422	0.37737	0.349595	0.291026	0.305301	0.345944	0.310997	0.310874	0.307369	0.346192	0.336795	0.33907	0.324189	0.314006	0.327283	0.263041	0.271766	0.32411	0.346275	0.310351	0.320725	0.302531	0.307825	0.284623	0.280966	0.349881	0.330038	0.303549	0.297684	0.245061	0.224566	0.314839	0.332637	0.288574	0.259382	0.196509	0.183626	0.261641	0.237937	0.25956	0.272168	0.286661	0.279007	0.30308	0.295523	0.285659
CBS	1	sub-47	0.362	0.346542	0.338323	0.339544	0.273522	0.29517	0.328041	0.310246	0.312245	0.318085	0.358298	0.33497	0.330587	0.311362	0.311815	0.305304	0.277271	0.292051	0.324021	0.339255	0.334538	0.345489	0.318404	0.336636	0.279864	0.309756	0.336717	0.335648	0.316257	0.327383	0.294648	0.306469	0.350093	0.336184	0.304871	0.333559	0.208145	0.212189	0.317674	0.316891	0.233252	0.303828	0.30022	0.277935	0.318193	0.331325	0.291947
CBS	1	sub-48	0.344222	0.352537	0.343685	0.345324	0.294571	0.326009	0.33927	0.356789	0.303049	0.313276	0.352263	0.350258	0.340061	0.314807	0.3007	0.304349	0.271812	0.288164	0.322752	0.338515	0.294958	0.298396	0.318165	0.309701	0.298609	0.288497	0.343091	0.340037	0.303269	0.307636	0.273921	0.247581	0.335155	0.311323	0.273149	0.26831	0.199947	0.191255	0.307826	0.271071	0.268333	0.242389	0.342364	0.343818	0.327791	0.325458	0.282362
Control	0	sub-49	0.348181	0.370756	0.367842	0.339222	0.287958	0.307968	0.296809	0.280913	0.289794	0.336969	0.364954	0.342957	0.334696	0.313455	0.303802	0.328885	0.275736	0.295228	0.328501	0.351026	0.329861	0.335707	0.350627	0.358697	0.299135	0.303043	0.355999	0.357819	0.312146	0.323414	0.293436	0.272656	0.354204	0.32573	0.273805	0.271883	0.196819	0.184667	0.246811	0.249085	0.300305	0.321079	0.313038	0.338121	0.318743	0.339129	0.294079
bvFTD	1	sub-50	0.353077	0.359488	0.361689	0.354783	0.249424	0.279966	0.330879	0.307849	0.30238	0.303623	0.282507	0.359369	0.341959	0.325295	0.321377	0.312001	0.297028	0.273501	0.340672	0.346177	0.350976	0.34582	0.303031	0.261612	0.324135	0.335216	0.352163	0.341085	0.338698	0.339381	0.337053	0.309174	0.486975	0.40743	0.324035	0.305073	0.214248	0.210099	0.304158	0.288222	0.320722	0.311013	0.293864	0.30063	0.336794	0.323224	0.295233
Control	0	sub-51	0.282776	0.292277	0.332365	0.34295	0.273762	0.297737	0.295684	0.287683	0.305043	0.30592	0.355769	0.350437	0.340002	0.311948	0.314218	0.302103	0.28608	0.288123	0.335122	0.352041	0.335618	0.340681	0.336135	0.348844	0.301122	0.302203	0.340285	0.35005	0.319949	0.328666	0.269829	0.262712	0.333196	0.369718	0.3	0.292307	0.198606	0.204537	0.290512	0.280899	0.305802	0.319125	0.304873	0.273495	0.313235	0.327292	0.294079
PSP	1	sub-52	0.35855	0.299189	0.363478	0.33609	0.278706	0.27801	0.315331	0.286757	0.28816	0.28959	0.346104	0.349877	0.34086	0.331984	0.306622	0.293071	0.26279	0.253432	0.334382	0.326447	0.301021	0.270492	0.300331	0.301788	0.279337	0.289496	0.34006	0.328279	0.308551	0.309156	0.206194	0.206435	0.398942	0.308417	0.260444	0.260528	0.196875	0.175242	0.312254	0.289194	0.290287	0.304597	0.310729	0.30218	0.32077	0.283646	0.285957
PSP	1	sub-53	0.363026	0.328339	0.357796	0.344449	0.257349	0.278602	0.283503	0.257276	0.268834	0.299504	0.330294	0.299873	0.303728	0.290251	0.29752	0.286961	0.263548	0.291989	0.318956	0.320546	0.325095	0.325564	0.322199	0.335169	0.288635	0.291557	0.32606	0.316295	0.291596	0.314406	0.251075	0.245585	0.330282	0.273972	0.266152	0.276254	0.202257	0.199018	0.189895	0.176403	0.265872	0.305486	0.280705	0.335631	0.284561	0.312565	0.289
Control	0	sub-54	NA	NA	NA	NA	NA	NA	NA	NA	NA	NA	NA	NA	NA	NA	NA	NA	NA	NA	NA	NA	NA	NA	NA	NA	NA	NA	NA	NA	NA	NA	NA	NA	NA	NA	NA	NA	NA	NA	NA	NA	NA	NA	NA	NA	NA	NA	NA
CBS	1	sub-55	0.343937	0.349561	0.361072	0.353797	0.30249	0.318121	0.343262	0.315928	0.297394	0.300659	0.361449	0.36891	0.339627	0.338015	0.317159	0.313665	0.281934	0.296368	0.351715	0.362978	0.341416	0.350773	0.309046	0.324806	0.307247	0.323772	0.354638	0.350046	0.331292	0.341751	0.237228	0.241144	0.403752	0.334894	0.273695	0.302254	0.188781	0.194962	0.29642	0.287895	0.269821	0.316525	0.347305	0.359759	0.329464	0.355799	0.294443
PSP	1	sub-56	0.335688	0.356556	0.350442	0.355007	0.317002	0.308693	0.363735	0.327672	0.316789	0.332112	0.357343	0.373892	0.358714	0.356133	0.344944	0.334704	0.28283	0.292982	0.385958	0.377982	0.365734	0.368456	0.343386	0.339629	0.348075	0.360335	0.365911	0.360844	0.367897	0.362346	0.238254	0.213603	0.320624	0.349443	0.266726	0.272934	0.177771	0.171423	0.291725	0.273911	0.339979	0.346024	0.373163	0.360506	0.356252	0.356795	0.332556
CBS	1	sub-57	0.377219	0.377449	0.382845	0.370608	0.27342	0.297407	0.32341	0.328141	0.313111	0.315621	0.370233	0.322467	0.345008	0.336619	0.306921	0.318524	0.279387	0.290454	0.32886	0.377166	0.341341	0.33118	0.300217	0.334138	0.274709	0.30403	0.360131	0.374159	0.27332	0.339643	0.29714	0.280992	0.352666	0.41372	0.291985	0.323267	0.185193	0.188864	0.309657	0.280858	0.215755	0.310788	0.330428	0.332825	0.285551	0.325724	0.281999
PSP	1	sub-58	0.366843	0.355646	0.333643	0.319872	0.270499	0.313437	0.293405	0.302256	0.298001	0.274359	0.367471	0.345887	0.358612	0.342985	0.329128	0.323967	0.258799	0.293865	0.336672	0.367833	0.326592	0.354532	0.320234	0.336745	0.270001	0.2959	0.350072	0.3741	0.295281	0.348333	0.27872	0.262528	0.347431	0.310477	0.285561	0.290467	0.189741	0.193157	0.231598	0.234236	0.269381	0.30722	0.333714	0.29779	0.280749	0.309327	0.291658
PSP	1	sub-59	0.340129	0.31918	0.332786	0.315574	0.305675	0.304936	0.338214	0.30727	0.311221	0.293558	0.36911	0.366408	0.34932	0.334615	0.337851	0.331369	0.287116	0.277786	0.349185	0.378987	0.346598	0.345251	0.340392	0.366674	0.331264	0.332171	0.367608	0.356007	0.332231	0.338018	0.263212	0.274077	0.294952	0.282879	0.284064	0.309402	0.185151	0.185151	0.283858	0.251606	0.345296	0.361505	0.272978	0.338894	0.340944	0.327664	0.323699
Control	0	sub-60	0.329163	0.342253	0.341018	0.334092	0.336919	0.321946	0.360747	0.325856	0.314189	0.3016	0.403792	0.411243	0.374629	0.33856	0.332315	0.325293	0.33249	0.328876	0.359378	0.371792	0.393527	0.397695	0.38955	0.410294	0.385942	0.382383	0.374802	0.378457	0.364615	0.385451	0.332953	0.326198	0.355354	0.327466	0.343826	0.354522	0.20355	0.20335	0.327135	0.337733	0.368244	0.371961	0.380063	0.365058	0.390459	0.387578	0.346941
CBS	1	sub-61	0.337001	0.356737	0.331214	0.357756	0.275006	0.270074	0.302359	0.288885	0.288914	0.296475	0.344433	0.312476	0.316041	0.310454	0.304839	0.306033	0.27736	0.298733	0.35153	0.360457	0.309297	0.336004	0.321275	0.338069	0.266813	0.290738	0.344291	0.340764	0.302494	0.338631	0.311213	0.293503	0.285958	0.358066	0.295046	0.313916	0.187472	0.198084	0.263746	0.262682	0.280191	0.32312	0.308594	0.308519	0.290586	0.320289	0.268926
CBS	1	sub-62	0.339424	0.367226	0.359948	0.345517	0.260766	0.282873	0.303001	0.275013	0.289343	0.303013	0.325996	0.334502	0.317742	0.302404	0.264829	0.321617	0.262411	0.255033	0.285646	0.178493	0.303061	0.265691	0.283865	0.243927	0.278975	0.259223	0.325546	0.267035	0.291816	0.243258	0.281242	0.232449	0.25954	0.293987	0.256697	0.244784	0.204941	0.183089	0.280916	0.24531	0.269936	0.242089	0.28149	0.279119	0.297887	0.277131	0.289867
PSP	1	sub-63	0.36854	0.336286	0.354889	0.367909	0.304675	0.291036	0.310762	0.313356	0.278886	0.303998	0.347368	0.282875	0.322116	0.28536	0.301779	0.307888	0.235552	0.288594	0.325924	0.328374	0.334529	0.308404	0.31178	0.302433	0.267148	0.304938	0.307326	0.344807	0.253634	0.311919	0.275004	0.241422	0.300243	0.291117	0.268752	0.272285	0.182296	0.177885	0.232437	0.228745	0.270147	0.307464	0.337167	0.332285	0.273386	0.314803	0.28254
PSP	1	sub-64	0.350012	0.352772	0.357386	0.332993	0.290139	0.321627	0.349407	0.371486	0.303727	0.316177	0.390998	0.366269	0.348078	0.351111	0.301107	0.300449	0.293051	0.306163	0.343699	0.358669	0.347869	0.348517	0.342728	0.354479	0.317495	0.322518	0.367027	0.371268	0.346014	0.355529	0.22556	0.207729	0.317749	0.361457	0.294508	0.305684	0.202768	0.187996	0.325946	0.285519	0.311909	0.324282	0.306502	0.308783	0.328327	0.339358	0.303137
CBS	1	sub-65	0.320182	0.314874	0.318138	0.327786	0.301195	0.335037	0.348635	0.364647	0.292689	0.299022	0.379464	0.398702	0.366048	0.344616	0.335006	0.300595	0.328418	0.331437	0.363827	0.379538	0.345032	0.334893	0.368895	0.373371	0.307472	0.318689	0.349941	0.362102	0.344558	0.34958	0.275204	0.23575	0.322561	0.357851	0.304379	0.293403	0.195939	0.190285	0.374235	0.318476	0.33263	0.329986	0.332356	0.342516	0.352095	0.324977	0.314158
CBS	1	sub-66	0.361605	0.339876	0.375078	0.349175	0.300407	0.315245	0.310812	0.309139	0.324565	0.313402	0.32415	0.306839	0.347676	0.336534	0.331438	0.319442	0.264245	0.278688	0.306231	0.334134	0.286002	0.276362	0.258878	0.287012	0.237227	0.264817	0.321567	0.328489	0.260381	0.28912	0.271418	0.282128	0.339569	0.313152	0.271238	0.283683	0.209536	0.197503	0.281907	0.231215	0.200194	0.231575	0.242596	0.266092	0.279816	0.301494	0.252565
bvFTD	1	sub-67	0.248268	0.306222	0.35563	0.351731	0.301282	0.303024	0.318382	0.304464	0.287928	0.297478	0.297414	0.310979	0.321676	0.306737	0.300827	0.304888	0.231401	0.237449	0.327388	0.346888	0.29351	0.276385	0.275123	0.285666	0.261035	0.239249	0.332334	0.32138	0.30825	0.294325	0.239195	0.226889	0.261832	0.276004	0.258258	0.263799	0.187289	0.183361	0.293005	0.297342	0.274734	0.300189	0.292194	0.285615	0.271947	0.258241	0.262557
bvFTD	1	sub-68	0.221066	0.191625	0.31566	0.297757	0.20413	0.20253	0.269715	0.19054	0.159085	0.181073	0.274382	0.223238	0.232048	0.200998	0.197204	0.179406	0.176872	0.201385	0.206162	0.235357	0.185847	0.163944	0.158457	0.236863	0.100739	0.096899	0.231747	0.232843	0.17483	0.206151	0.155481	0.170007	0.218927	0.236193	0.173143	0.180955	0.141569	0.132059	0.182894	0.147543	0.159749	0.154674	0.110555	0.1601	0.129485	0.151962	0.13778
bvFTD	1	sub-69	NA	NA	NA	NA	NA	NA	NA	NA	NA	NA	NA	NA	NA	NA	NA	NA	NA	NA	NA	NA	NA	NA	NA	NA	NA	NA	NA	NA	NA	NA	NA	NA	NA	NA	NA	NA	NA	NA	NA	NA	NA	NA	NA	NA	NA	NA	NA
PSP	1	sub-70	0.363383	0.363492	0.37329	0.371377	0.293334	0.300665	0.343009	0.30702	0.338053	0.330057	0.337293	0.332138	0.369845	0.336022	0.352364	0.328098	0.256732	0.264943	0.370529	0.3825	0.334453	0.3468	0.331168	0.358619	0.301076	0.309263	0.350487	0.351046	0.320187	0.352359	0.240621	0.215706	0.335189	0.37034	0.264644	0.283119	0.186058	0.194808	0.235843	0.216762	0.307183	0.32043	0.278632	0.295398	0.280457	0.296834	0.304357
PSP	1	sub-71	NA	NA	NA	NA	NA	NA	NA	NA	NA	NA	NA	NA	NA	NA	NA	NA	NA	NA	NA	NA	NA	NA	NA	NA	NA	NA	NA	NA	NA	NA	NA	NA	NA	NA	NA	NA	NA	NA	NA	NA	NA	NA	NA	NA	NA	NA	NA
CBS	1	sub-72	0.365762	0.320051	0.363875	0.364517	0.258579	0.272539	0.304183	0.31635	0.31161	0.317745	0.324724	0.30045	0.328567	0.318417	0.30664	0.309589	0.244682	0.288251	0.289677	0.299574	0.310292	0.292002	0.256957	0.283794	0.250872	0.277985	0.322299	0.321276	0.249073	0.28772	0.243527	0.246868	0.36221	0.42124	0.262319	0.305421	0.19486	0.193718	0.31304	0.297494	0.19557	0.243355	0.298955	0.340182	0.261063	0.299505	0.264645
PSP	1	sub-73	0.267464	0.287723	0.259059	0.323381	0.209919	0.30224	0.313054	0.298647	0.222543	0.285014	0.295961	0.270966	0.278715	0.302089	0.247902	0.271939	0.229077	0.266545	0.278211	0.279194	0.319151	0.310616	0.272253	0.248638	0.280829	0.304909	0.278129	0.237803	0.267249	0.276299	0.217069	0.183512	0.244986	0.248239	0.238327	0.215208	0.227447	0.164336	0.238732	0.198257	0.274214	0.293811	0.279908	0.270871	0.269805	0.318532	0.282145
Control	0	sub-74	0.337013	0.338808	0.34389	0.335035	0.290874	0.297224	0.307308	0.290589	0.30015	0.29733	0.350394	0.348125	0.334131	0.311526	0.304846	0.307696	0.301258	0.293239	0.350532	0.359776	0.344705	0.349985	0.350706	0.364153	0.291381	0.292434	0.342295	0.35211	0.333091	0.34405	0.328576	0.331032	0.405106	0.341087	0.328033	0.32049	0.214671	0.21411	0.273929	0.275395	0.315682	0.323237	0.266103	0.251353	0.32688	0.323622	0.283676
CBS	1	sub-75	0.340103	0.318871	0.333967	0.322448	0.306752	0.283562	0.33207	0.306987	0.312848	0.287372	0.374101	0.360043	0.372198	0.337706	0.328799	0.300643	0.311672	0.318463	0.321238	0.337621	0.355125	0.369572	0.341124	0.35233	0.32284	0.326568	0.350291	0.340232	0.325711	0.323791	0.290805	0.298919	0.271866	0.253463	0.297261	0.322564	0.211769	0.210011	0.29325	0.309657	0.310557	0.335925	0.365024	0.354058	0.331734	0.348359	0.304805
CBS	1	sub-76	0.323237	0.317247	0.306168	0.297931	0.293863	0.307881	0.337894	0.333112	0.2964	0.303226	0.384298	0.362352	0.34658	0.345248	0.304271	0.315047	0.285747	0.28703	0.363859	0.381783	0.364755	0.376718	0.347255	0.375977	0.329999	0.341433	0.357011	0.369523	0.346452	0.363103	0.286148	0.272768	0.290803	0.350179	0.292404	0.310239	0.206044	0.196063	0.267274	0.271054	0.327457	0.35523	0.321623	0.353079	0.324959	0.340324	0.327236
PSP	1	sub-77	NA	NA	NA	NA	NA	NA	NA	NA	NA	NA	NA	NA	NA	NA	NA	NA	NA	NA	NA	NA	NA	NA	NA	NA	NA	NA	NA	NA	NA	NA	NA	NA	NA	NA	NA	NA	NA	NA	NA	NA	NA	NA	NA	NA	NA	NA	NA
bvFTD	1	sub-78	0.278763	0.258761	0.274691	0.239279	0.216065	0.117312	0.20939	0.069722	0.179621	0.137659	0.274278	0.200614	0.194172	0.086577	0.22033	0.169375	0.125166	0.174775	0.277957	0.304428	0.048015	0.092722	0.138079	0.191237	0.069083	0.097623	0.209282	0.287862	0.142782	0.239566	0.063692	0.124666	0.219885	0.246669	0.235296	0.245312	0.169369	0.162309	0.23427	0.24118	0.203176	0.23248	0.070881	0.165688	0.089225	0.150685	0.077486
bvFTD	1	sub-79	0.221417	0.267227	0.184424	0.251148	0.137704	0.252537	0.115034	0.266561	NA	0.203798	0.243496	0.261242	0.167802	0.247195	0.166386	0.223066	0.158455	0.114986	0.299732	0.299758	0.160028	0.135946	0.28361	0.281467	0.241918	0.180377	0.288987	0.252948	0.283234	0.263223	0.179657	0.071498	0.246156	0.192973	0.202675	0.192451	0.18142	0.135797	0.064522	0.067484	0.274649	0.264249	0.193676	0.093713	0.222636	0.167152	0.23138
[truncated: 32 more columns]

## Sheet: Fig 1A. - cortical scores
names	lobe	name	degree_zscore	ucbj_zscore
Hippocampus_r	Temporal	Hippocampus R	-0.532479	-1.40894
Hippocampus_l	Temporal	Hippocampus L	-0.359165	-1.32863
Amygdala_r	Temporal	Amygdala R	-0.485005	-1.67419
Amygdala_l	Temporal	Amygdala L	-0.294145	-1.32614
Ant_TL_med_r	Temporal	Anterior temporal lobe medial part L	-0.552794	-1.61327
Ant_TL_med_l	Temporal	Anterior temporal lobe medial part R	-0.401812	-1.58782
Ant_TL_inf_lat_r	Temporal	Anterior temporal lobe lateral part R	-0.714193	-1.03572
Ant_TL_inf_lat_l	Temporal	Anterior temporal lobe lateral part R	-0.342095	-1.15658
G_paraH_amb_r	Temporal	Parahippocampal and ambient gyri R	-0.603202	-1.36617
G_paraH_amb_l	Temporal	Parahippocampal and ambient gyri L	-0.45219	-1.15341
G_sup_temp_cent_r	Temporal	Superior temporal gyrus central part R	-0.871144	-1.79389
G_sup_temp_cent_l	Temporal	Superior temporal gyrus central part L	-0.733976	-1.37094
G_tem_midin_r	Temporal	Middle and inferior temporal gyrus	-0.610917	-1.24483
G_tem_midin_l	Temporal	Middle and inferior temporal gyrus	-0.462365	-1.26516
G_occtem_la_r	Temporal	Fusiform gyrus	-0.523236	-1.37329
G_occtem_la_l	Temporal	Fusiform gyrus	-0.515757	-1.44173
Insula_l	Insula/cingulate	Insula L	-0.69953	-1.70228
Insula_r	Insula/cingulate	Insula R	-0.676376	-1.84347
OL_rest_lat_l	Occipital	Lateral remainder of occipital lobe L	-0.7419	-1.57151
OL_rest_lat_r	Occipital	Lateral remainder of occipital lobe R	-0.771881	-1.32965
G_cing_ant_sup_l	Insula/cingulate	Cingulate gyrus anterior part L	-0.852655	-1.96804
G_cing_ant_sup_r	Insula/cingulate	Cingulate gyrus anterior part L	-0.860544	-1.99109
G_cing_post_l	Insula/cingulate	Cingulate gyrus posterior part L	-0.74375	-1.89364
G_cing_post_r	Insula/cingulate	Cingulate gyrus posterior part L	-0.75847	-1.65084
FL_mid_fr_G_l	Frontal	Middle frontal gyrus	-0.712648	-2.19431
FL_mid_fr_G_r	Frontal	Middle frontal gyrus	-0.739596	-1.84599
PosteriorTL_l	Temporal	Posterior temporal lobe L	-0.564683	-1.57256
PosteriorTL_r	Temporal	Posterior temporal lobe R	-0.809655	-1.37559
PL_rest_l	Parietal	Inferiolateral remainder of parietal lobe	-0.617935	-2.10911
PL_rest_r	Parietal	Inferiolateral remainder of parietal lobe	-0.621241	-1.80118
FL_precen_G_l	Frontal	Precentral gyrus L	-0.835244	-2.17049
FL_precen_G_r	Frontal	Precentral gyrus R	-0.883715	-1.94672
FL_OFC_AOG_l	Frontal	Anterior orbital gyrus	-0.676387	-1.54825
FL_OFC_AOG_r	Frontal	Anterior orbital gyrus	-0.636952	-1.32556
FL_inf_fr_G_l	Frontal	Inferior frontal gyrus L	-0.72984	-2.38557
FL_inf_fr_G_r	Frontal	Inferior frontal gyrus R	-0.801198	-2.21344
FL_sup_fr_G_l	Frontal	Superior frontal gryus L	-0.643085	-2.04813
FL_sup_fr_G_r	Frontal	Superior frontal gyrus R	-0.686478	-1.69842
PL_postce_G_l	Parietal	Postcentral gyrus L	-0.825892	-1.91641
PL_postce_G_r	Parietal	Postcentral gyrus R	-0.771489	-1.54191
PL_sup_pa_G_l	Parietal	Superior parietal gyrus L	-0.863737	-1.68295
PL_sup_pa_G_r	Parietal	Superior parietal gyrus R	-0.821484	-1.66479
OL_ling_G_l	Occipital	Lingual gyrus L	-0.629906	-1.14048
OL_ling_G_r	Occipital	Lingual gyrus R	-0.577029	-1.28928
OL_cuneus_l	Occipital	Cuneus L	-0.641496	-1.07603
OL_cuneus_r	Occipital	Cuneus R	-0.621966	-1.01964
FL_OFC_MOG_l	Frontal	Medial orbital gyrus	-0.22514	-1.49232
FL_OFC_MOG_r	Frontal	Medial orbital gyrus	-0.414622	-1.21472
FL_OFC_LOG_l	Frontal	Lateral orbital gyrus	-0.615637	-1.10666
FL_OFC_LOG_r	Frontal	Lateral orbital gyrus	-0.481583	-1.14354
FL_OFC_POG_l	Frontal	Posterior orbital gyrus	-0.454218	-1.59303
FL_OFC_POG_r	Frontal	Posterior orbital gyrus	-0.757773	-1.58537
Subgen_antCing_l	Frontal	Subgenual frontal cortex L	-0.327123	-1.65648
Subgen_antCing_r	Frontal	Subgenual frontal cortex R	-0.0871172	-1.58878
Subcall_area_l	Frontal	Subcallosal area L	0.00978368	-1.45205
Subcall_area_r	Frontal	Subcallosal area R	0.0887522	-1.28759
Presubgen_antCing_l	Frontal	Presubgenual frontal cortex L	-0.344065	-1.41002
Presubgen_antCing_r	Frontal	Presubgenual frontal cortex L	-0.3777	-1.6086
G_sup_temp_ant_l	Temporal	Superior temporal gyrus anterior part L	-0.489122	-1.27003
G_sup_temp_ant_r	Temporal	Superior temporal gyrus anterior part R	-0.784933	-1.23013

## Sheet: non_frontal_scores
lobe	name	degree_zscore	ucbj_zscore
Temporal	Hippocampus R	-0.532479	-1.40894
Temporal	Hippocampus L	-0.359165	-1.32863
Temporal	Amygdala R	-0.485005	-1.67419
Temporal	Amygdala L	-0.294145	-1.32614
Temporal	Anterior temporal lobe medial part L	-0.552794	-1.61327
Temporal	Anterior temporal lobe medial part R	-0.401812	-1.58782
Temporal	Anterior temporal lobe lateral part R	-0.714193	-1.03572
Temporal	Anterior temporal lobe lateral part R	-0.342095	-1.15658
Temporal	Parahippocampal and ambient gyri R	-0.603202	-1.36617
Temporal	Parahippocampal and ambient gyri L	-0.45219	-1.15341
Temporal	Superior temporal gyrus central part R	-0.871144	-1.79389
Temporal	Superior temporal gyrus central part L	-0.733976	-1.37094
Temporal	Middle and inferior temporal gyrus	-0.610917	-1.24483
Temporal	Middle and inferior temporal gyrus	-0.462365	-1.26516
Temporal	Fusiform gyrus	-0.523236	-1.37329
Temporal	Fusiform gyrus	-0.515757	-1.44173
Insula/cingulate	Insula L	-0.69953	-1.70228
Insula/cingulate	Insula R	-0.676376	-1.84347
Occipital	Lateral remainder of occipital lobe L	-0.7419	-1.57151
Occipital	Lateral remainder of occipital lobe R	-0.771881	-1.32965
Insula/cingulate	Cingulate gyrus anterior part L	-0.852655	-1.96804
Insula/cingulate	Cingulate gyrus anterior part L	-0.860544	-1.99109
Insula/cingulate	Cingulate gyrus posterior part L	-0.74375	-1.89364
Insula/cingulate	Cingulate gyrus posterior part L	-0.75847	-1.65084
Temporal	Posterior temporal lobe L	-0.564683	-1.57256
Temporal	Posterior temporal lobe R	-0.809655	-1.37559
Parietal	Inferiolateral remainder of parietal lobe	-0.617935	-2.10911
Parietal	Inferiolateral remainder of parietal lobe	-0.621241	-1.80118
Parietal	Postcentral gyrus L	-0.825892	-1.91641
Parietal	Postcentral gyrus R	-0.771489	-1.54191
Parietal	Superior parietal gyrus L	-0.863737	-1.68295
Parietal	Superior parietal gyrus R	-0.821484	-1.66479
Occipital	Lingual gyrus L	-0.629906	-1.14048
Occipital	Lingual gyrus R	-0.577029	-1.28928
Occipital	Cuneus L	-0.641496	-1.07603
Occipital	Cuneus R	-0.621966	-1.01964
Temporal	Superior temporal gyrus anterior part L	-0.489122	-1.27003
Temporal	Superior temporal gyrus anterior part R	-0.784933	-1.23013

## Sheet: subcortical_scores
names	lobe	name	degree_zscore	ucbj_zscore
CaudateNucl_l	subcortical	Caudate Nucleus L	0.0448842	-1.91365
CaudateNucl_r	subcortical	Caudate Nucleus R	-0.0464572	-1.96277
NuclAccumb_l	subcortical	Nucleus Accumbens L	-0.0818892	-1.80694
NuclAccumb_r	subcortical	Nucleus Accumbens R	-0.285196	-1.72721
Putamen_l	subcortical	Putamen L	-0.337344	-1.69673
Putamen_r	subcortical	Putamen R	-0.341031	-1.77109
Thalamus_l	subcortical	Thalamus L	-0.375482	-1.95487
Thalamus_r	subcortical	Thalamus R	-0.498339	-2.02034
Pallidum_l	subcortical	Pallidum L	-0.331344	-1.28283
Pallidum_r	subcortical	Pallidum R	-0.259702	-1.60198
S_nigra_l	subcortical	Substantia nigra L	-0.643004	-2.68451
S_nigra_r	subcortical	Substantia nigra R	-0.50007	-2.28639
Brainstem_mid	subcortical	Midbrain	-0.604653	-1.81153
Brainstem_pon	subcortical	Pons	-0.555457	-1.15906
Brainstem_med	subcortical	Medulla	-0.161055	-1.13758
Cerebellum_gm_r	subcortical	Cerebellum gm R	-0.815648	-1.43246
Cerebellum_gm_l	subcortical	Cerebellum gm L	-0.79789	-1.39627
Cerebellum_dentate_l	subcortical	Cerebellum dentate L	-0.638606	-1.3615
Cerebellum_dentate_r	subcortical	Cerebellum dentate R	-0.727212	-1.48586

## Sheet: Fib. 1B - graph metrics
SubID	region	degree	ucbj	gm	noddi	dvars_mean	Group	samseg_tiv	cortical	name	diff
sub-01	Hippocampus_r	35.7587	2.02	1340.58	0.344451	5.17551	Control	1.63744e+06	0	Hippocampus R	15
sub-01	Hippocampus_l	38.1624	1.95	1187.63	0.345168	5.17551	Control	1.63744e+06	0	Hippocampus L	15
sub-01	Amygdala_r	22.8041	2.6	973.72	0.321715	5.17551	Control	1.63744e+06	0	Amygdala R	15
sub-01	Amygdala_l	44.3828	2.52	1041.52	0.350788	5.17551	Control	1.63744e+06	0	Amygdala L	15
sub-01	Ant_TL_med_r	29.8142	2.59	4637.32	0.310613	5.17551	Control	1.63744e+06	0	Anterior temporal lobe medial part R	15
sub-01	Ant_TL_med_l	42.3042	2.54	3921.89	0.296661	5.17551	Control	1.63744e+06	0	Anterior temporal lobe medial part L	15
sub-01	Ant_TL_inf_lat_r	44.165	2.91	1889.53	0.34227	5.17551	Control	1.63744e+06	0	Anterior temporal lobe lateral part R	15
sub-01	Ant_TL_inf_lat_l	31.0485	2.77	1951.46	0.314354	5.17551	Control	1.63744e+06	0	Anterior temporal lobe lateral part L	15
sub-01	G_paraH_amb_r	49.3957	2.15	2252.75	0.31074	5.17551	Control	1.63744e+06	0	Parahippocampal and ambient gyri R	15
sub-01	G_paraH_amb_l	66.5167	2.06	2294	0.30158	5.17551	Control	1.63744e+06	0	Parahippocampal and ambient gyri L	15
sub-01	G_sup_temp_cent_r	66.3817	3.09	5227.1	0.386849	5.17551	Control	1.63744e+06	0	Superior temporal gyrus central part R	15
sub-01	G_sup_temp_cent_l	62.5798	2.93	5003.19	0.367007	5.17551	Control	1.63744e+06	0	Superior temporal gyrus central part L	15
sub-01	G_tem_midin_r	43.9154	2.95	10350.3	0.342528	5.17551	Control	1.63744e+06	0	Middle and inferior temporal gyrus R	15
sub-01	G_tem_midin_l	37.2497	2.75	9271.06	0.324846	5.17551	Control	1.63744e+06	0	Middle and inferior temporal gyrus L	15
sub-01	G_occtem_la_r	60.7652	2.49	2411.2	0.324991	5.17551	Control	1.63744e+06	0	Fusiform gyrus R	15
sub-01	G_occtem_la_l	48.75	2.32	2438.4	0.294935	5.17551	Control	1.63744e+06	0	Fusiform gyrus L	15
sub-01	Insula_l	85.8669	2.73	6158.33	0.296501	5.17551	Control	1.63744e+06	0	Insula L	15
sub-01	Insula_r	61.2637	3	7437.41	0.312064	5.17551	Control	1.63744e+06	0	Insula R	15
sub-01	OL_rest_lat_l	73.5421	3.09	18366.9	0.357704	5.17551	Control	1.63744e+06	0	Lateral remainder of occipital lobe L	15
sub-01	OL_rest_lat_r	69.0451	3.2	22198.8	0.362195	5.17551	Control	1.63744e+06	0	Lateral remainder of occipital lobe R	15
sub-01	G_cing_ant_sup_l	76.6991	3.27	3330.11	0.348128	5.17551	Control	1.63744e+06	0	Cingulate gyrus anterior part L	15
sub-01	G_cing_ant_sup_r	73.9138	3.28	3060.2	0.348978	5.17551	Control	1.63744e+06	0	Cingulate gyrus anterior part R	15
sub-01	G_cing_post_l	86.5541	3.58	4082.97	0.354436	5.17551	Control	1.63744e+06	0	Cingulate gyrus posterior part L	15
sub-01	G_cing_post_r	81.9496	3.36	3966.74	0.348136	5.17551	Control	1.63744e+06	0	Cingulate gyrus posterior part R	15
sub-01	FL_mid_fr_G_l	71.3526	3.34	16468.7	0.328703	5.17551	Control	1.63744e+06	0	Middle frontal gyrus L	15
sub-01	FL_mid_fr_G_r	70.0807	3.54	18772	0.352564	5.17551	Control	1.63744e+06	0	Middle frontal gyrus R	15
sub-01	PosteriorTL_l	62.7926	2.86	21312.2	0.366095	5.17551	Control	1.63744e+06	0	Posterior temporal lobe L	15
sub-01	PosteriorTL_r	67.0857	3.01	23837.9	0.36628	5.17551	Control	1.63744e+06	0	Posterior temporal lobe R	15
sub-01	PL_rest_l	56.622	3.41	17483.6	0.362324	5.17551	Control	1.63744e+06	0	Inferiolateral remainder of parietal lobe L	15
sub-01	PL_rest_r	54.4673	3.4	17804.8	0.367947	5.17551	Control	1.63744e+06	0	Inferiolateral remainder of parietal lobe R	15
sub-01	CaudateNucl_l	76.1704	2.62	2905.58	0.29227	5.17551	Control	1.63744e+06	1	Caudate Nucleus L	15
sub-01	CaudateNucl_r	65.9239	2.36	2751.52	0.252476	5.17551	Control	1.63744e+06	1	Caudate Nucleus R	15
sub-01	NuclAccumb_l	45.0373	2.94	192.5	0.335176	5.17551	Control	1.63744e+06	1	Nucleus Accumbens L	15
sub-01	NuclAccumb_r	45.5936	2.93	145.56	0.342402	5.17551	Control	1.63744e+06	1	Nucleus Accumbens R	15
sub-01	Putamen_l	51.5327	3.08	2540.48	0.295667	5.17551	Control	1.63744e+06	1	Putamen L	15
sub-01	Putamen_r	61.9081	3.19	2907.38	0.290577	5.17551	Control	1.63744e+06	1	Putamen R	15
sub-01	Thalamus_l	85.7275	2.02	2034.75	0.19504	5.17551	Control	1.63744e+06	1	Thalamus L	15
sub-01	Thalamus_r	85.7413	1.98	1609.79	0.191051	5.17551	Control	1.63744e+06	1	Thalamus R	15
sub-01	Pallidum_l	46.8285	1.19	11.62	0.312723	5.17551	Control	1.63744e+06	1	Pallidum L	15
sub-01	Pallidum_r	51.3145	1.48	25.06	0.294717	5.17551	Control	1.63744e+06	1	Pallidum R	15
sub-01	FL_precen_G_l	73.6172	2.75	10182.7	0.336589	5.17551	Control	1.63744e+06	0	Precentral gyrus L	15
sub-01	FL_precen_G_r	62.2149	2.97	12653.6	0.345085	5.17551	Control	1.63744e+06	0	Precentral gyrus R	15
sub-01	FL_OFC_AOG_l	58.7672	2.6	2148.22	0.34916	5.17551	Control	1.63744e+06	0	Anterior orbital gyrus L	15
sub-01	FL_OFC_AOG_r	61.5957	3.48	2563.24	0.336837	5.17551	Control	1.63744e+06	0	Anterior orbital gyrus R	15
sub-01	FL_inf_fr_G_l	44.6969	3.31	8678.12	0.342154	5.17551	Control	1.63744e+06	0	Inferior frontal gyrus L	15
sub-01	FL_inf_fr_G_r	64.0295	3.35	8319.97	0.364636	5.17551	Control	1.63744e+06	0	Inferior frontal gyrus R	15
sub-01	FL_sup_fr_G_l	52.3526	3.1	19481.1	0.317307	5.17551	Control	1.63744e+06	0	Superior frontal gryus L	15
sub-01	FL_sup_fr_G_r	56.8736	3.16	20222	0.319718	5.17551	Control	1.63744e+06	0	Superior frontal gyrus R	15
sub-01	PL_postce_G_l	87.9322	3.02	10549.3	0.34152	5.17551	Control	1.63744e+06	0	Postcentral gyrus L	15
sub-01	PL_postce_G_r	58.4411	2.95	9425.25	0.357015	5.17551	Control	1.63744e+06	0	Postcentral gyrus R	15
sub-01	PL_sup_pa_G_l	81.6668	3.6	14224.4	0.355895	5.17551	Control	1.63744e+06	0	Superior parietal gyrus L	15
sub-01	PL_sup_pa_G_r	80.0984	3.53	16352.1	0.339061	5.17551	Control	1.63744e+06	0	Superior parietal gyrus R	15
sub-01	OL_ling_G_l	79.6744	3.32	5881.58	0.363799	5.17551	Control	1.63744e+06	0	Lingual gyrus L	15
sub-01	OL_ling_G_r	78.7397	3.36	6449.43	0.365494	5.17551	Control	1.63744e+06	0	Lingual gyrus R	15
sub-01	OL_cuneus_l	79.0307	3.49	5069.09	0.396856	5.17551	Control	1.63744e+06	0	Cuneus L	15
sub-01	OL_cuneus_r	75.7547	3.47	4424.12	0.362306	5.17551	Control	1.63744e+06	0	Cuneus R	15
sub-01	FL_OFC_MOG_l	52.0824	2.93	2510.27	0.333834	5.17551	Control	1.63744e+06	0	Medial orbital gyrus L	15
sub-01	FL_OFC_MOG_r	55.8391	2.72	2526.15	0.343328	5.17551	Control	1.63744e+06	0	Medial orbital gyrus R	15
sub-01	FL_OFC_LOG_l	28.276	2.98	1425.83	0.355164	5.17551	Control	1.63744e+06	0	Lateral orbital gyrus L	15
sub-01	FL_OFC_LOG_r	23.1847	3.08	1894.07	0.310022	5.17551	Control	1.63744e+06	0	Lateral orbital gyrus R	15
sub-01	FL_OFC_POG_l	54.9151	2.76	2454.44	0.315139	5.17551	Control	1.63744e+06	0	Posterior orbital gyrus L	15
sub-01	FL_OFC_POG_r	64.1427	2.9	2856.76	0.317818	5.17551	Control	1.63744e+06	0	Posterior orbital gyrus R	15
sub-01	S_nigra_l	42.0268	1.01	3.02	0.072219	5.17551	Control	1.63744e+06	1	Substantia nigra L	15
sub-01	S_nigra_r	40.187	0.92	0.33	0.085087	5.17551	Control	1.63744e+06	1	Substantia nigra R	15
sub-01	Subgen_antCing_l	19.5836	3.01	587.27	0.341802	5.17551	Control	1.63744e+06	0	Subgenual frontal cortex L	15
sub-01	Subgen_antCing_r	19.8863	2.58	556.34	0.327316	5.17551	Control	1.63744e+06	0	Subgenual frontal cortex R	15
sub-01	Subcall_area_l	20.9563	3.05	83.18	0.255502	5.17551	Control	1.63744e+06	0	Subcallosal area L	15
sub-01	Subcall_area_r	18.853	3.03	76.73	0.299596	5.17551	Control	1.63744e+06	0	Subcallosal area R	15
sub-01	Presubgen_antCing_l	37.3085	3.53	419.19	0.342617	5.17551	Control	1.63744e+06	0	Presubgenual frontal cortex L	15
sub-01	Presubgen_antCing_r	19.8026	2.99	184.65	0.321708	5.17551	Control	1.63744e+06	0	Presubgenual frontal cortex L	15
sub-01	G_sup_temp_ant_l	29.0513	2.67	2742.76	0.306496	5.17551	Control	1.63744e+06	0	Superior temporal gyrus anterior part L	15
sub-01	G_sup_temp_ant_r	39.7725	2.73	2628.71	0.327622	5.17551	Control	1.63744e+06	0	Superior temporal gyrus anterior part R	15
sub-01	Brainstem_mid	84.2138	1.15	6052.73	0.185173	5.17551	Control	1.63744e+06	1	Midbrain	15
sub-01	Brainstem_pon	72.0347	0.95	11276.4	0.173425	5.17551	Control	1.63744e+06	1	Pons	15
sub-01	Brainstem_med	-9.97424	0.71	2129.97	0.138022	5.17551	Control	1.63744e+06	1	Medulla	15
sub-01	Cerebellum_gm_r	69.7437	2.36	42698	0.327948	5.17551	Control	1.63744e+06	1	Cerebellum gm R	15
sub-01	Cerebellum_gm_l	78.4124	2.22	42902.3	0.315444	5.17551	Control	1.63744e+06	1	Cerebellum gm L	15
sub-01	Cerebellum_dentate_l	74.5249	0.94	893.47	0.219111	5.17551	Control	1.63744e+06	1	Cerebellum dentate L	15
sub-01	Cerebellum_dentate_r	74.6173	0.83	916.8	0.229331	5.17551	Control	1.63744e+06	1	Cerebellum dentate R	15
sub-02	Hippocampus_r	100.593	1.98	1265.98	0.376642	4.93937	Control	1.53885e+06	0	Hippocampus R	228
sub-02	Hippocampus_l	108.036	2.04	1098.16	0.375442	4.93937	Control	1.53885e+06	0	Hippocampus L	228
sub-02	Amygdala_r	103.322	2.39	808.82	0.406263	4.93937	Control	1.53885e+06	0	Amygdala R	228
sub-02	Amygdala_l	98.4187	2.32	875.73	0.372115	4.93937	Control	1.53885e+06	0	Amygdala L	228
sub-02	Ant_TL_med_r	98.2741	2.27	4134.42	0.326189	4.93937	Control	1.53885e+06	0	Anterior temporal lobe medial part R	228
sub-02	Ant_TL_med_l	90.8318	2.4	3888.99	0.3346	4.93937	Control	1.53885e+06	0	Anterior temporal lobe medial part L	228
sub-02	Ant_TL_inf_lat_r	98.9529	2.5	1777.91	0.390534	4.93937	Control	1.53885e+06	0	Anterior temporal lobe lateral part R	228
sub-02	Ant_TL_inf_lat_l	75.0033	2.67	2473.75	0.344879	4.93937	Control	1.53885e+06	0	Anterior temporal lobe lateral part L	228
sub-02	G_paraH_amb_r	106.674	1.87	2443.87	0.328537	4.93937	Control	1.53885e+06	0	Parahippocampal and ambient gyri R	228
sub-02	G_paraH_amb_l	108.584	1.85	2543.97	0.325315	4.93937	Control	1.53885e+06	0	Parahippocampal and ambient gyri L	228
sub-02	G_sup_temp_cent_r	125.947	3.02	6088.07	0.388684	4.93937	Control	1.53885e+06	0	Superior temporal gyrus central part R	228
sub-02	G_sup_temp_cent_l	127.789	2.82	5647.82	0.385695	4.93937	Control	1.53885e+06	0	Superior temporal gyrus central part L	228
sub-02	G_tem_midin_r	118.429	2.66	8869.29	0.363217	4.93937	Control	1.53885e+06	0	Middle and inferior temporal gyrus R	228
sub-02	G_tem_midin_l	93.3731	2.73	8849.26	0.335098	4.93937	Control	1.53885e+06	0	Middle and inferior temporal gyrus L	228
sub-02	G_occtem_la_r	93.9513	2.27	2538.27	0.315388	4.93937	Control	1.53885e+06	0	Fusiform gyrus R	228
sub-02	G_occtem_la_l	73.0435	2.46	2788.71	0.329008	4.93937	Control	1.53885e+06	0	Fusiform gyrus L	228
sub-02	Insula_l	112.172	2.42	5583.42	0.319079	4.93937	Control	1.53885e+06	0	Insula L	228
sub-02	Insula_r	93.7164	2.78	5447.88	0.338278	4.93937	Control	1.53885e+06	0	Insula R	228
sub-02	OL_rest_lat_l	119.885	2.93	18562.2	0.364357	4.93937	Control	1.53885e+06	0	Lateral remainder of occipital lobe L	228
sub-02	OL_rest_lat_r	118.122	2.79	20206.8	0.37358	4.93937	Control	1.53885e+06	0	Lateral remainder of occipital lobe R	228
sub-02	G_cing_ant_sup_l	120.347	3.23	2688.82	0.362096	4.93937	Control	1.53885e+06	0	Cingulate gyrus anterior part L	228
sub-02	G_cing_ant_sup_r	116.399	3.22	2888.89	0.376777	4.93937	Control	1.53885e+06	0	Cingulate gyrus anterior part R	228
sub-02	G_cing_post_l	143.031	3.15	3368.75	0.356868	4.93937	Control	1.53885e+06	0	Cingulate gyrus posterior part L	228
sub-02	G_cing_post_r	139.28	3.06	3686.49	0.377297	4.93937	Control	1.53885e+06	0	Cingulate gyrus posterior part R	228
sub-02	FL_mid_fr_G_l	118.785	3.52	13663.1	0.338932	4.93937	Control	1.53885e+06	0	Middle frontal gyrus L	228
sub-02	FL_mid_fr_G_r	111.007	3.61	14322.4	0.342449	4.93937	Control	1.53885e+06	0	Middle frontal gyrus R	228
sub-02	PosteriorTL_l	115.976	2.82	22960.1	0.374547	4.93937	Control	1.53885e+06	0	Posterior temporal lobe L	228
sub-02	PosteriorTL_r	117.764	2.67	23164.6	0.382048	4.93937	Control	1.53885e+06	0	Posterior temporal lobe R	228
sub-02	PL_rest_l	103.139	3.23	16702.3	0.338372	4.93937	Control	1.53885e+06	0	Inferiolateral remainder of parietal lobe L	228
sub-02	PL_rest_r	88.1068	3.19	18903.8	0.378705	4.93937	Control	1.53885e+06	0	Inferiolateral remainder of parietal lobe R	228
sub-02	CaudateNucl_l	55.2049	2.73	2372.21	0.319943	4.93937	Control	1.53885e+06	1	Caudate Nucleus L	228
sub-02	CaudateNucl_r	62.3601	2.55	2473.23	0.304286	4.93937	Control	1.53885e+06	1	Caudate Nucleus R	228
sub-02	NuclAccumb_l	43.6034	2.85	130.86	0.345714	4.93937	Control	1.53885e+06	1	Nucleus Accumbens L	228
sub-02	NuclAccumb_r	22.5273	2.77	102.6	0.329629	4.93937	Control	1.53885e+06	1	Nucleus Accumbens R	228
sub-02	Putamen_l	94.5476	2.99	2000.13	0.317698	4.93937	Control	1.53885e+06	1	Putamen L	228
sub-02	Putamen_r	99.4563	3.03	2056.25	0.327347	4.93937	Control	1.53885e+06	1	Putamen R	228
sub-02	Thalamus_l	110.684	2.27	2595.6	0.204585	4.93937	Control	1.53885e+06	1	Thalamus L	228
sub-02	Thalamus_r	132.905	2.19	1839.23	0.194673	4.93937	Control	1.53885e+06	1	Thalamus R	228
sub-02	Pallidum_l	69.3661	1.23	63.25	0.285983	4.93937	Control	1.53885e+06	1	Pallidum L	228
sub-02	Pallidum_r	89.3408	1.41	72.12	0.301973	4.93937	Control	1.53885e+06	1	Pallidum R	228
sub-02	FL_precen_G_l	105.07	2.88	9080.97	0.324447	4.93937	Control	1.53885e+06	0	Precentral gyrus L	228
sub-02	FL_precen_G_r	101.766	2.8	10401.1	0.345835	4.93937	Control	1.53885e+06	0	Precentral gyrus R	228
sub-02	FL_OFC_AOG_l	106.844	2.65	2899.91	0.322843	4.93937	Control	1.53885e+06	0	Anterior orbital gyrus L	228
sub-02	FL_OFC_AOG_r	93.2891	3.2	3031.57	0.313073	4.93937	Control	1.53885e+06	0	Anterior orbital gyrus R	228
sub-02	FL_inf_fr_G_l	109.631	3.3	6854.56	0.345696	4.93937	Control	1.53885e+06	0	Inferior frontal gyrus L	228
sub-02	FL_inf_fr_G_r	96.3017	3.5	7148.87	0.378501	4.93937	Control	1.53885e+06	0	Inferior frontal gyrus R	228
sub-02	FL_sup_fr_G_l	102.422	3.21	17880.8	0.314768	4.93937	Control	1.53885e+06	0	Superior frontal gryus L	228
sub-02	FL_sup_fr_G_r	108.514	3.24	16883.3	0.309786	4.93937	Control	1.53885e+06	0	Superior frontal gyrus R	228
sub-02	PL_postce_G_l	109.879	2.95	8328.95	0.318884	4.93937	Control	1.53885e+06	0	Postcentral gyrus L	228
sub-02	PL_postce_G_r	112.895	2.93	8626.57	0.346916	4.93937	Control	1.53885e+06	0	Postcentral gyrus R	228
sub-02	PL_sup_pa_G_l	130.187	3.43	13763.5	0.314781	4.93937	Control	1.53885e+06	0	Superior parietal gyrus L	228
sub-02	PL_sup_pa_G_r	127.736	3.32	14992.3	0.317456	4.93937	Control	1.53885e+06	0	Superior parietal gyrus R	228
sub-02	OL_ling_G_l	119.377	2.93	5557.31	0.362786	4.93937	Control	1.53885e+06	0	Lingual gyrus L	228
sub-02	OL_ling_G_r	128.817	2.89	6588.05	0.379074	4.93937	Control	1.53885e+06	0	Lingual gyrus R	228
sub-02	OL_cuneus_l	135.103	3.48	3870.05	0.372798	4.93937	Control	1.53885e+06	0	Cuneus L	228
sub-02	OL_cuneus_r	127.495	3.26	3936.62	0.378118	4.93937	Control	1.53885e+06	0	Cuneus R	228
sub-02	FL_OFC_MOG_l	65.0672	2.79	2391.77	0.320497	4.93937	Control	1.53885e+06	0	Medial orbital gyrus L	228
sub-02	FL_OFC_MOG_r	70.9758	2.66	2130.96	0.328157	4.93937	Control	1.53885e+06	0	Medial orbital gyrus R	228
sub-02	FL_OFC_LOG_l	81.5468	2.65	1345.25	0.326106	4.93937	Control	1.53885e+06	0	Lateral orbital gyrus L	228
sub-02	FL_OFC_LOG_r	80.0063	2.71	1983	0.32921	4.93937	Control	1.53885e+06	0	Lateral orbital gyrus R	228
sub-02	FL_OFC_POG_l	93.5989	2.61	2178.51	0.319173	4.93937	Control	1.53885e+06	0	Posterior orbital gyrus L	228
sub-02	FL_OFC_POG_r	99.3888	2.68	2473.39	0.313735	4.93937	Control	1.53885e+06	0	Posterior orbital gyrus R	228
sub-02	S_nigra_l	78.0202	0.99	1.46	0.111308	4.93937	Control	1.53885e+06	1	Substantia nigra L	228
sub-02	S_nigra_r	86.355	0.92	1.2	0.110697	4.93937	Control	1.53885e+06	1	Substantia nigra R	228
sub-02	Subgen_antCing_l	17.6556	2.82	427.11	0.328671	4.93937	Control	1.53885e+06	0	Subgenual frontal cortex L	228
sub-02	Subgen_antCing_r	11.0026	2.62	354.29	0.32251	4.93937	Control	1.53885e+06	0	Subgenual frontal cortex R	228
sub-02	Subcall_area_l	-23.034	3.46	88.81	0.30575	4.93937	Control	1.53885e+06	0	Subcallosal area L	228
sub-02	Subcall_area_r	-37.3642	3.21	75.79	0.321823	4.93937	Control	1.53885e+06	0	Subcallosal area R	228
sub-02	Presubgen_antCing_l	73.8307	3.38	229.47	0.286944	4.93937	Control	1.53885e+06	0	Presubgenual frontal cortex L	228
sub-02	Presubgen_antCing_r	63.0697	3.2	174.32	0.327366	4.93937	Control	1.53885e+06	0	Presubgenual frontal cortex L	228
sub-02	G_sup_temp_ant_l	127.481	2.51	2673.25	0.315175	4.93937	Control	1.53885e+06	0	Superior temporal gyrus anterior part L	228
sub-02	G_sup_temp_ant_r	126.256	2.71	2316.35	0.333822	4.93937	Control	1.53885e+06	0	Superior temporal gyrus anterior part R	228
sub-02	Brainstem_mid	122.974	1.19	5025.57	0.181185	4.93937	Control	1.53885e+06	1	Midbrain	228
sub-02	Brainstem_pon	97.3821	0.96	9581.13	0.165031	4.93937	Control	1.53885e+06	1	Pons	228
sub-02	Brainstem_med	-5.83144	0.69	1597.93	0.157799	4.93937	Control	1.53885e+06	1	Medulla	228
sub-02	Cerebellum_gm_r	127.335	2.09	42617.1	0.343603	4.93937	Control	1.53885e+06	1	Cerebellum gm R	228
sub-02	Cerebellum_gm_l	132.814	2.05	43101.8	0.345036	4.93937	Control	1.53885e+06	1	Cerebellum gm L	228
sub-02	Cerebellum_dentate_l	117.438	1.05	810.29	0.226862	4.93937	Control	1.53885e+06	1	Cerebellum dentate L	228
sub-02	Cerebellum_dentate_r	110.52	0.95	797.79	0.238136	4.93937	Control	1.53885e+06	1	Cerebellum dentate R	228
sub-03	Hippocampus_r	4.7791	1.9	1435.84	0.347471	5.71462	PSP	1.77669e+06	0	Hippocampus R	0
sub-03	Hippocampus_l	24.8119	1.91	1303.41	0.335482	5.71462	PSP	1.77669e+06	0	Hippocampus L	0
sub-03	Amygdala_r	2.40441	2.24	936.05	0.347094	5.71462	PSP	1.77669e+06	0	Amygdala R	0
sub-03	Amygdala_l	16.5619	2.2	1080.94	0.359204	5.71462	PSP	1.77669e+06	0	Amygdala L	0
sub-03	Ant_TL_med_r	-9.12567	2.26	4183.78	0.302931	5.71462	PSP	1.77669e+06	0	Anterior temporal lobe medial part R	0
sub-03	Ant_TL_med_l	33.4291	2.39	4366.37	0.32252	5.71462	PSP	1.77669e+06	0	Anterior temporal lobe medial part L	0
sub-03	Ant_TL_inf_lat_r	-3.74601	2.59	2124.97	0.352439	5.71462	PSP	1.77669e+06	0	Anterior temporal lobe lateral part R	0
sub-03	Ant_TL_inf_lat_l	23.9302	2.55	1961.54	0.337388	5.71462	PSP	1.77669e+06	0	Anterior temporal lobe lateral part L	0
sub-03	G_paraH_amb_r	-2.85051	1.65	2376.16	0.29167	5.71462	PSP	1.77669e+06	0	Parahippocampal and ambient gyri R	0
sub-03	G_paraH_amb_l	27.095	1.55	2385.2	0.317907	5.71462	PSP	1.77669e+06	0	Parahippocampal and ambient gyri L	0
sub-03	G_sup_temp_cent_r	-3.69827	2.58	5594.6	0.358168	5.71462	PSP	1.77669e+06	0	Superior temporal gyrus central part R	0
sub-03	G_sup_temp_cent_l	30.7207	2.42	5170.87	0.340474	5.71462	PSP	1.77669e+06	0	Superior temporal gyrus central part L	0
sub-03	G_tem_midin_r	4.79719	2.32	7630.02	0.350227	5.71462	PSP	1.77669e+06	0	Middle and inferior temporal gyrus R	0
sub-03	G_tem_midin_l	16.2	2.45	7066.9	0.325548	5.71462	PSP	1.77669e+06	0	Middle and inferior temporal gyrus L	0
sub-03	G_occtem_la_r	-6.45094	1.99	2259.39	0.294517	5.71462	PSP	1.77669e+06	0	Fusiform gyrus R	0
sub-03	G_occtem_la_l	26.9944	2.22	2340.53	0.323564	5.71462	PSP	1.77669e+06	0	Fusiform gyrus L	0
sub-03	Insula_l	29.7562	2.39	6224.39	0.2812	5.71462	PSP	1.77669e+06	0	Insula L	0
sub-03	Insula_r	-6.47062	2.59	6391.66	0.303217	5.71462	PSP	1.77669e+06	0	Insula R	0
sub-03	OL_rest_lat_l	30.37	2.34	16735.7	0.335851	5.71462	PSP	1.77669e+06	0	Lateral remainder of occipital lobe L	0
sub-03	OL_rest_lat_r	11.5091	2.21	16971.5	0.362775	5.71462	PSP	1.77669e+06	0	Lateral remainder of occipital lobe R	0
sub-03	G_cing_ant_sup_l	27.2389	2.91	3191.27	0.3492	5.71462	PSP	1.77669e+06	0	Cingulate gyrus anterior part L	0
sub-03	G_cing_ant_sup_r	10.8237	3.02	3489.09	0.344133	5.71462	PSP	1.77669e+06	0	Cingulate gyrus anterior part R	0
sub-03	G_cing_post_l	44.564	2.9	3295.91	0.346637	5.71462	PSP	1.77669e+06	0	Cingulate gyrus posterior part L	0
sub-03	G_cing_post_r	34.7296	2.84	4030.01	0.35097	5.71462	PSP	1.77669e+06	0	Cingulate gyrus posterior part R	0
sub-03	FL_mid_fr_G_l	25.7416	2.78	13316.5	0.315905	5.71462	PSP	1.77669e+06	0	Middle frontal gyrus L	0
sub-03	FL_mid_fr_G_r	7.87376	2.83	13946.8	0.32737	5.71462	PSP	1.77669e+06	0	Middle frontal gyrus R	0
sub-03	PosteriorTL_l	30.6278	2.34	19330.2	0.344389	5.71462	PSP	1.77669e+06	0	Posterior temporal lobe L	0
sub-03	PosteriorTL_r	15.8276	2.22	21359.7	0.355989	5.71462	PSP	1.77669e+06	0	Posterior temporal lobe R	0
sub-03	PL_rest_l	30.7111	2.7	13596	0.343464	5.71462	PSP	1.77669e+06	0	Inferiolateral remainder of parietal lobe L	0
sub-03	PL_rest_r	10.1945	2.64	16242.9	0.338115	5.71462	PSP	1.77669e+06	0	Inferiolateral remainder of parietal lobe R	0
sub-03	CaudateNucl_l	25.2027	2.24	2388.63	0.28853	5.71462	PSP	1.77669e+06	1	Caudate Nucleus L	0
sub-03	CaudateNucl_r	0.276136	2.06	2388.8	0.30726	5.71462	PSP	1.77669e+06	1	Caudate Nucleus R	0
sub-03	NuclAccumb_l	20.79	2.48	180.76	0.273163	5.71462	PSP	1.77669e+06	1	Nucleus Accumbens L	0
sub-03	NuclAccumb_r	6.84185	2.47	133.01	0.314736	5.71462	PSP	1.77669e+06	1	Nucleus Accumbens R	0
sub-03	Putamen_l	33.6095	2.63	2434.99	0.30628	5.71462	PSP	1.77669e+06	1	Putamen L	0
sub-03	Putamen_r	7.26709	2.78	2872.34	0.35009	5.71462	PSP	1.77669e+06	1	Putamen R	0
sub-03	Thalamus_l	33.8869	1.91	2667.54	0.200084	5.71462	PSP	1.77669e+06	1	Thalamus L	0
sub-03	Thalamus_r	27.677	1.89	2328.7	0.197045	5.71462	PSP	1.77669e+06	1	Thalamus R	0
sub-03	Pallidum_l	29.7594	1.27	16.04	0.311712	5.71462	PSP	1.77669e+06	1	Pallidum L	0
sub-03	Pallidum_r	14.9235	1.39	38.58	0.301314	5.71462	PSP	1.77669e+06	1	Pallidum R	0
sub-03	FL_precen_G_l	25.0202	2.5	8104.48	0.333711	5.71462	PSP	1.77669e+06	0	Precentral gyrus L	0
sub-03	FL_precen_G_r	-2.02466	2.54	8943.68	0.34668	5.71462	PSP	1.77669e+06	0	Precentral gyrus R	0
sub-03	FL_OFC_AOG_l	28.8247	2.02	2030.91	0.314859	5.71462	PSP	1.77669e+06	0	Anterior orbital gyrus L	0
sub-03	FL_OFC_AOG_r	-1.86745	2.6	2230.53	0.312298	5.71462	PSP	1.77669e+06	0	Anterior orbital gyrus R	0
sub-03	FL_inf_fr_G_l	34.8759	2.67	5306.4	0.333401	5.71462	PSP	1.77669e+06	0	Inferior frontal gyrus L	0
sub-03	FL_inf_fr_G_r	1.28977	2.91	6202.8	0.351462	5.71462	PSP	1.77669e+06	0	Inferior frontal gyrus R	0
sub-03	FL_sup_fr_G_l	21.3401	2.67	17051.2	0.315127	5.71462	PSP	1.77669e+06	0	Superior frontal gryus L	0
sub-03	FL_sup_fr_G_r	18.3856	2.72	17182.9	0.301205	5.71462	PSP	1.77669e+06	0	Superior frontal gyrus R	0
sub-03	PL_postce_G_l	28.1976	2.76	7612	0.336871	5.71462	PSP	1.77669e+06	0	Postcentral gyrus L	0
sub-03	PL_postce_G_r	-2.16523	2.63	9014.9	0.326339	5.71462	PSP	1.77669e+06	0	Postcentral gyrus R	0
sub-03	PL_sup_pa_G_l	32.4192	2.72	13531.3	0.335376	5.71462	PSP	1.77669e+06	0	Superior parietal gyrus L	0
sub-03	PL_sup_pa_G_r	21.8782	2.56	13235	0.316924	5.71462	PSP	1.77669e+06	0	Superior parietal gyrus R	0
sub-03	OL_ling_G_l	31.6644	2.65	6426.9	0.37116	5.71462	PSP	1.77669e+06	0	Lingual gyrus L	0
sub-03	OL_ling_G_r	30.2781	2.5	6346.46	0.339931	5.71462	PSP	1.77669e+06	0	Lingual gyrus R	0
sub-03	OL_cuneus_l	33.69	2.83	4434	0.353377	5.71462	PSP	1.77669e+06	0	Cuneus L	0
sub-03	OL_cuneus_r	32.4326	2.82	3709.37	0.338516	5.71462	PSP	1.77669e+06	0	Cuneus R	0
sub-03	FL_OFC_MOG_l	23.6723	2.4	2204.13	0.325673	5.71462	PSP	1.77669e+06	0	Medial orbital gyrus L	0
sub-03	FL_OFC_MOG_r	21.6705	2.48	2461.39	0.325372	5.71462	PSP	1.77669e+06	0	Medial orbital gyrus R	0
sub-03	FL_OFC_LOG_l	29.3949	2.33	1495.84	0.33414	5.71462	PSP	1.77669e+06	0	Lateral orbital gyrus L	0
sub-03	FL_OFC_LOG_r	8.72042	2.18	1793.65	0.293371	5.71462	PSP	1.77669e+06	0	Lateral orbital gyrus R	0
sub-03	FL_OFC_POG_l	25.3477	2.41	2170.28	0.306135	5.71462	PSP	1.77669e+06	0	Posterior orbital gyrus L	0
sub-03	FL_OFC_POG_r	2.35328	2.36	2303.15	0.325614	5.71462	PSP	1.77669e+06	0	Posterior orbital gyrus R	0
sub-03	S_nigra_l	9.44035	0.91	2.96	0.099049	5.71462	PSP	1.77669e+06	1	Substantia nigra L	0
sub-03	S_nigra_r	11.2171	0.88	2.61	0.131235	5.71462	PSP	1.77669e+06	1	Substantia nigra R	0
sub-03	Subgen_antCing_l	13.7765	2.88	508.24	0.35365	5.71462	PSP	1.77669e+06	0	Subgenual frontal cortex L	0
sub-03	Subgen_antCing_r	1.28146	2.67	676.84	0.376913	5.71462	PSP	1.77669e+06	0	Subgenual frontal cortex R	0
sub-03	Subcall_area_l	3.75051	2.87	61.83	0.276458	5.71462	PSP	1.77669e+06	0	Subcallosal area L	0
sub-03	Subcall_area_r	-6.5317	3.2	53.75	0.243227	5.71462	PSP	1.77669e+06	0	Subcallosal area R	0
sub-03	Presubgen_antCing_l	23.8251	2.94	429.47	0.338803	5.71462	PSP	1.77669e+06	0	Presubgenual frontal cortex L	0
sub-03	Presubgen_antCing_r	5.32982	3.07	288.48	0.390005	5.71462	PSP	1.77669e+06	0	Presubgenual frontal cortex L	0
sub-03	G_sup_temp_ant_l	33.1824	2.3	2279.14	0.290686	5.71462	PSP	1.77669e+06	0	Superior temporal gyrus anterior part L	0
sub-03	G_sup_temp_ant_r	-2.14218	2.35	2388.83	0.321896	5.71462	PSP	1.77669e+06	0	Superior temporal gyrus anterior part R	0
sub-03	Brainstem_mid	26.6151	1.11	5595.26	0.173253	5.71462	PSP	1.77669e+06	1	Midbrain	0
sub-03	Brainstem_pon	28.7003	0.89	11989.2	0.168878	5.71462	PSP	1.77669e+06	1	Pons	0
sub-03	Brainstem_med	21.0662	0.81	1989.44	0.073706	5.71462	PSP	1.77669e+06	1	Medulla	0
sub-03	Cerebellum_gm_r	22.3804	1.93	45705.8	0.336804	5.71462	PSP	1.77669e+06	1	Cerebellum gm R	0
sub-03	Cerebellum_gm_l	29.5282	1.94	45493.2	0.343409	5.71462	PSP	1.77669e+06	1	Cerebellum gm L	0
sub-03	Cerebellum_dentate_l	20.3443	1.09	812.57	0.223357	5.71462	PSP	1.77669e+06	1	Cerebellum dentate L	0
sub-03	Cerebellum_dentate_r	6.4547	0.82	836.35	0.238583	5.71462	PSP	1.77669e+06	1	Cerebellum dentate R	0
sub-04	Hippocampus_r	43.5855	2.23	1124.59	0.351343	5.21001	Control	1.38297e+06	0	Hippocampus R	15
sub-04	Hippocampus_l	63.4431	2.19	950.98	0.345869	5.21001	Control	1.38297e+06	0	Hippocampus L	15
sub-04	Amygdala_r	25.5542	2.75	679.37	0.354835	5.21001	Control	1.38297e+06	0	Amygdala R	15
sub-04	Amygdala_l	44.0875	2.62	733.87	0.322149	5.21001	Control	1.38297e+06	0	Amygdala L	15
sub-04	Ant_TL_med_r	52.0247	2.51	3257.06	0.194781	5.21001	Control	1.38297e+06	0	Anterior temporal lobe medial part R	15
sub-04	Ant_TL_med_l	43.2278	2.8	3857.78	0.30494	5.21001	Control	1.38297e+06	0	Anterior temporal lobe medial part L	15
sub-04	Ant_TL_inf_lat_r	71.1147	2.79	2021.81	0.3307	5.21001	Control	1.38297e+06	0	Anterior temporal lobe lateral part R	15
sub-04	Ant_TL_inf_lat_l	59.1964	3.19	2076.67	0.291181	5.21001	Control	1.38297e+06	0	Anterior temporal lobe lateral part L	15
sub-04	G_paraH_amb_r	80.8539	2.32	2197.26	0.305793	5.21001	Control	1.38297e+06	0	Parahippocampal and ambient gyri R	15
sub-04	G_paraH_amb_l	67.585	2.16	1905.22	0.310301	5.21001	Control	1.38297e+06	0	Parahippocampal and ambient gyri L	15
sub-04	G_sup_temp_cent_r	94.9762	3.45	5885.36	0.358283	5.21001	Control	1.38297e+06	0	Superior temporal gyrus central part R	15
sub-04	G_sup_temp_cent_l	80.3054	3.24	5378.78	0.349004	5.21001	Control	1.38297e+06	0	Superior temporal gyrus central part L	15
sub-04	G_tem_midin_r	70.9772	3.11	8699.19	0.330424	5.21001	Control	1.38297e+06	0	Middle and inferior temporal gyrus R	15
sub-04	G_tem_midin_l	67.8044	3.04	7411.16	0.303152	5.21001	Control	1.38297e+06	0	Middle and inferior temporal gyrus L	15
sub-04	G_occtem_la_r	69.7787	3	2210.88	0.310599	5.21001	Control	1.38297e+06	0	Fusiform gyrus R	15
sub-04	G_occtem_la_l	35.7158	2.82	2355.62	0.317298	5.21001	Control	1.38297e+06	0	Fusiform gyrus L	15
sub-04	Insula_l	71.4808	2.88	5235.26	0.299998	5.21001	Control	1.38297e+06	0	Insula L	15
sub-04	Insula_r	87.4728	3.13	5995.18	0.297178	5.21001	Control	1.38297e+06	0	Insula R	15
sub-04	OL_rest_lat_l	71.1541	3.29	17268.2	0.318853	5.21001	Control	1.38297e+06	0	Lateral remainder of occipital lobe L	15
sub-04	OL_rest_lat_r	76.2906	3.32	19691.1	0.342216	5.21001	Control	1.38297e+06	0	Lateral remainder of occipital lobe R	15
sub-04	G_cing_ant_sup_l	62.3261	3.58	2553.03	0.341917	5.21001	Control	1.38297e+06	0	Cingulate gyrus anterior part L	15
sub-04	G_cing_ant_sup_r	76.146	3.49	3975.82	0.331126	5.21001	Control	1.38297e+06	0	Cingulate gyrus anterior part R	15
sub-04	G_cing_post_l	86.3064	3.62	2721.74	0.311401	5.21001	Control	1.38297e+06	0	Cingulate gyrus posterior part L	15
sub-04	G_cing_post_r	86.6511	3.64	2757.96	0.323416	5.21001	Control	1.38297e+06	0	Cingulate gyrus posterior part R	15
sub-04	FL_mid_fr_G_l	63.2802	3.78	14979.4	0.310039	5.21001	Control	1.38297e+06	0	Middle frontal gyrus L	15
sub-04	FL_mid_fr_G_r	56.0898	3.86	14748.4	0.299012	5.21001	Control	1.38297e+06	0	Middle frontal gyrus R	15
sub-04	PosteriorTL_l	51.9325	3.29	18635.9	0.348431	5.21001	Control	1.38297e+06	0	Posterior temporal lobe L	15
sub-04	PosteriorTL_r	77.1152	3.28	21638.8	0.357444	5.21001	Control	1.38297e+06	0	Posterior temporal lobe R	15
sub-04	PL_rest_l	46.4373	3.61	16210.2	0.312462	5.21001	Control	1.38297e+06	0	Inferiolateral remainder of parietal lobe L	15
sub-04	PL_rest_r	58.3852	3.62	14809.5	0.321988	5.21001	Control	1.38297e+06	0	Inferiolateral remainder of parietal lobe R	15
sub-04	CaudateNucl_l	-3.77195	3.3	2057.74	0.322193	5.21001	Control	1.38297e+06	1	Caudate Nucleus L	15
sub-04	CaudateNucl_r	11.0554	3	2005.85	0.300846	5.21001	Control	1.38297e+06	1	Caudate Nucleus R	15
sub-04	NuclAccumb_l	-10.6686	3.41	141.82	0.333795	5.21001	Control	1.38297e+06	1	Nucleus Accumbens L	15
sub-04	NuclAccumb_r	-15.2582	3.3	104.49	0.326221	5.21001	Control	1.38297e+06	1	Nucleus Accumbens R	15
sub-04	Putamen_l	49.7286	3.68	1823.87	0.312404	5.21001	Control	1.38297e+06	1	Putamen L	15
sub-04	Putamen_r	52.4424	3.73	2050.14	0.312338	5.21001	Control	1.38297e+06	1	Putamen R	15
sub-04	Thalamus_l	14.5576	2.59	2435.48	0.202963	5.21001	Control	1.38297e+06	1	Thalamus L	15
sub-04	Thalamus_r	24.8288	2.56	2094.92	0.205104	5.21001	Control	1.38297e+06	1	Thalamus R	15
sub-04	Pallidum_l	-16.1165	1.66	11.9	0.31283	5.21001	Control	1.38297e+06	1	Pallidum L	15
sub-04	Pallidum_r	0.895469	1.91	15.44	0.291824	5.21001	Control	1.38297e+06	1	Pallidum R	15
sub-04	FL_precen_G_l	65.4138	3.17	7784.4	0.308433	5.21001	Control	1.38297e+06	0	Precentral gyrus L	15
sub-04	FL_precen_G_r	83.1271	3.15	9194.65	0.306621	5.21001	Control	1.38297e+06	0	Precentral gyrus R	15
sub-04	FL_OFC_AOG_l	59.5752	2.85	2321.35	0.294347	5.21001	Control	1.38297e+06	0	Anterior orbital gyrus L	15
sub-04	FL_OFC_AOG_r	74.773	3.77	2723.76	0.316692	5.21001	Control	1.38297e+06	0	Anterior orbital gyrus R	15
sub-04	FL_inf_fr_G_l	79.7917	3.71	7358.91	0.323917	5.21001	Control	1.38297e+06	0	Inferior frontal gyrus L	15
sub-04	FL_inf_fr_G_r	79.7305	3.5	7799.82	0.32699	5.21001	Control	1.38297e+06	0	Inferior frontal gyrus R	15
sub-04	FL_sup_fr_G_l	68.2587	3.53	17457.5	0.294072	5.21001	Control	1.38297e+06	0	Superior frontal gryus L	15
sub-04	FL_sup_fr_G_r	61.0124	3.56	16170.5	0.291243	5.21001	Control	1.38297e+06	0	Superior frontal gyrus R	15
sub-04	PL_postce_G_l	67.1016	3.16	6815.82	0.301051	5.21001	Control	1.38297e+06	0	Postcentral gyrus L	15
sub-04	PL_postce_G_r	77.6462	3.07	8150.27	0.321045	5.21001	Control	1.38297e+06	0	Postcentral gyrus R	15
sub-04	PL_sup_pa_G_l	76.6411	3.78	12512.7	0.288554	5.21001	Control	1.38297e+06	0	Superior parietal gyrus L	15
sub-04	PL_sup_pa_G_r	74.9968	3.7	13991.7	0.286486	5.21001	Control	1.38297e+06	0	Superior parietal gyrus R	15
sub-04	OL_ling_G_l	73.3715	3.5	4410.43	0.340064	5.21001	Control	1.38297e+06	0	Lingual gyrus L	15
sub-04	OL_ling_G_r	71.1943	3.44	5653.84	0.333452	5.21001	Control	1.38297e+06	0	Lingual gyrus R	15
sub-04	OL_cuneus_l	69.3496	3.89	4908.55	0.362607	5.21001	Control	1.38297e+06	0	Cuneus L	15
sub-04	OL_cuneus_r	75.2231	3.87	4375.97	0.339699	5.21001	Control	1.38297e+06	0	Cuneus R	15
sub-04	FL_OFC_MOG_l	79.3383	3.1	2128.07	0.339415	5.21001	Control	1.38297e+06	0	Medial orbital gyrus L	15
sub-04	FL_OFC_MOG_r	62.9101	3.23	2294.32	0.343935	5.21001	Control	1.38297e+06	0	Medial orbital gyrus R	15
sub-04	FL_OFC_LOG_l	67.0109	3.07	1254.87	0.280611	5.21001	Control	1.38297e+06	0	Lateral orbital gyrus L	15
sub-04	FL_OFC_LOG_r	76.1697	3.12	1898.4	0.286524	5.21001	Control	1.38297e+06	0	Lateral orbital gyrus R	15
sub-04	FL_OFC_POG_l	50.3985	3.04	2117.42	0.30377	5.21001	Control	1.38297e+06	0	Posterior orbital gyrus L	15
sub-04	FL_OFC_POG_r	92.9569	2.84	2091.78	0.278603	5.21001	Control	1.38297e+06	0	Posterior orbital gyrus R	15
sub-04	S_nigra_l	48.6804	1.25	0.73	0.142295	5.21001	Control	1.38297e+06	1	Substantia nigra L	15
sub-04	S_nigra_r	31.0509	1.24	2	0.177962	5.21001	Control	1.38297e+06	1	Substantia nigra R	15
sub-04	Subgen_antCing_l	15.8987	3.14	478.94	0.322752	5.21001	Control	1.38297e+06	0	Subgenual frontal cortex L	15
sub-04	Subgen_antCing_r	18.3561	2.89	417.67	0.354551	5.21001	Control	1.38297e+06	0	Subgenual frontal cortex R	15
sub-04	Subcall_area_l	-21.8882	3.66	79.15	0.345325	5.21001	Control	1.38297e+06	0	Subcallosal area L	15
sub-04	Subcall_area_r	-34.7323	3.38	73.08	0.330627	5.21001	Control	1.38297e+06	0	Subcallosal area R	15
sub-04	Presubgen_antCing_l	56.2581	3.65	407.95	0.305109	5.21001	Control	1.38297e+06	0	Presubgenual frontal cortex L	15
sub-04	Presubgen_antCing_r	35.5925	3.38	284.66	0.373811	5.21001	Control	1.38297e+06	0	Presubgenual frontal cortex L	15
sub-04	G_sup_temp_ant_l	66.7626	2.78	2895.96	0.279076	5.21001	Control	1.38297e+06	0	Superior temporal gyrus anterior part L	15
sub-04	G_sup_temp_ant_r	80.9439	3.09	2415.69	0.272421	5.21001	Control	1.38297e+06	0	Superior temporal gyrus anterior part R	15
sub-04	Brainstem_mid	60.5457	1.46	4630.84	0.16534	5.21001	Control	1.38297e+06	1	Midbrain	15
sub-04	Brainstem_pon	49.5786	1.33	8273.53	0.170912	5.21001	Control	1.38297e+06	1	Pons	15
sub-04	Brainstem_med	24.8623	1.11	1482.32	0.149319	5.21001	Control	1.38297e+06	1	Medulla	15
sub-04	Cerebellum_gm_r	80.6032	2.66	37397.7	0.340466	5.21001	Control	1.38297e+06	1	Cerebellum gm R	15
sub-04	Cerebellum_gm_l	59.391	2.69	36743.5	0.353576	5.21001	Control	1.38297e+06	1	Cerebellum gm L	15
sub-04	Cerebellum_dentate_l	35.7276	1.24	766.02	0.245081	5.21001	Control	1.38297e+06	1	Cerebellum dentate L	15
sub-04	Cerebellum_dentate_r	37.5824	1.12	694.83	0.235834	5.21001	Control	1.38297e+06	1	Cerebellum dentate R	15
sub-05	Hippocampus_r	119.517	2.1	1208.45	0.374722	5.1491	Control	1.51245e+06	0	Hippocampus R	182
sub-05	Hippocampus_l	125.915	2.06	1151.98	0.363936	5.1491	Control	1.51245e+06	0	Hippocampus L	182
sub-05	Amygdala_r	112	2.45	838.84	0.372189	5.1491	Control	1.51245e+06	0	Amygdala R	182
sub-05	Amygdala_l	119.685	2.45	908.95	0.374261	5.1491	Control	1.51245e+06	0	Amygdala L	182
sub-05	Ant_TL_med_r	124.675	2.11	4182.38	0.287992	5.1491	Control	1.51245e+06	0	Anterior temporal lobe medial part R	182
sub-05	Ant_TL_med_l	120.442	2.02	3641.4	0.310484	5.1491	Control	1.51245e+06	0	Anterior temporal lobe medial part L	182
sub-05	Ant_TL_inf_lat_r	133.523	2.31	2027.69	0.312788	5.1491	Control	1.51245e+06	0	Anterior temporal lobe lateral part R	182
sub-05	Ant_TL_inf_lat_l	122.969	2.13	1542.04	0.299379	5.1491	Control	1.51245e+06	0	Anterior temporal lobe lateral part L	182
sub-05	G_paraH_amb_r	124.365	1.94	2456.09	0.326639	5.1491	Control	1.51245e+06	0	Parahippocampal and ambient gyri R	182
sub-05	G_paraH_amb_l	116.423	1.53	2301.17	0.328311	5.1491	Control	1.51245e+06	0	Parahippocampal and ambient gyri L	182
sub-05	G_sup_temp_cent_r	169.665	2.88	5813.26	0.373577	5.1491	Control	1.51245e+06	0	Superior temporal gyrus central part R	182
sub-05	G_sup_temp_cent_l	158.253	2.5	4974.69	0.364688	5.1491	Control	1.51245e+06	0	Superior temporal gyrus central part L	182
sub-05	G_tem_midin_r	134.417	2.51	8901.28	0.349662	5.1491	Control	1.51245e+06	0	Middle and inferior temporal gyrus R	182
sub-05	G_tem_midin_l	100.533	2.19	8129.48	0.308941	5.1491	Control	1.51245e+06	0	Middle and inferior temporal gyrus L	182
sub-05	G_occtem_la_r	121.458	2.29	2065.13	0.338487	5.1491	Control	1.51245e+06	0	Fusiform gyrus R	182
sub-05	G_occtem_la_l	110.931	2.18	2242.02	0.344597	5.1491	Control	1.51245e+06	0	Fusiform gyrus L	182
sub-05	Insula_l	149.85	2.35	7024.05	0.298939	5.1491	Control	1.51245e+06	0	Insula L	182
sub-05	Insula_r	153.539	2.72	6785.38	0.321727	5.1491	Control	1.51245e+06	0	Insula R	182
sub-05	OL_rest_lat_l	131.539	2.62	16276.6	0.345745	5.1491	Control	1.51245e+06	0	Lateral remainder of occipital lobe L	182
sub-05	OL_rest_lat_r	120.334	2.64	15263.1	0.375609	5.1491	Control	1.51245e+06	0	Lateral remainder of occipital lobe R	182
sub-05	G_cing_ant_sup_l	162.329	3.08	2960.26	0.350058	5.1491	Control	1.51245e+06	0	Cingulate gyrus anterior part L	182
sub-05	G_cing_ant_sup_r	155.855	3.14	2187.28	0.357805	5.1491	Control	1.51245e+06	0	Cingulate gyrus anterior part R	182
sub-05	G_cing_post_l	162.108	3.16	3177.71	0.362159	5.1491	Control	1.51245e+06	0	Cingulate gyrus posterior part L	182
sub-05	G_cing_post_r	165.562	3	3149.2	0.357225	5.1491	Control	1.51245e+06	0	Cingulate gyrus posterior part R	182
sub-05	FL_mid_fr_G_l	136.205	3.1	11646.1	0.312298	5.1491	Control	1.51245e+06	0	Middle frontal gyrus L	182
sub-05	FL_mid_fr_G_r	140.904	3.39	13659.1	0.335818	5.1491	Control	1.51245e+06	0	Middle frontal gyrus R	182
sub-05	PosteriorTL_l	131.293	2.49	20614.7	0.349468	5.1491	Control	1.51245e+06	0	Posterior temporal lobe L	182
sub-05	PosteriorTL_r	150.153	2.64	22446.1	0.355027	5.1491	Control	1.51245e+06	0	Posterior temporal lobe R	182
sub-05	PL_rest_l	102.138	2.86	16529.5	0.32594	5.1491	Control	1.51245e+06	0	Inferiolateral remainder of parietal lobe L	182
sub-05	PL_rest_r	138.399	3.13	17171.2	0.335075	5.1491	Control	1.51245e+06	0	Inferiolateral remainder of parietal lobe R	182
sub-05	CaudateNucl_l	97.4855	2.72	2608.26	0.317143	5.1491	Control	1.51245e+06	1	Caudate Nucleus L	182
sub-05	CaudateNucl_r	87.264	2.57	2705.7	0.295121	5.1491	Control	1.51245e+06	1	Caudate Nucleus R	182
sub-05	NuclAccumb_l	60.0029	2.69	152.89	0.32627	5.1491	Control	1.51245e+06	1	Nucleus Accumbens L	182
sub-05	NuclAccumb_r	88.377	2.75	104.69	0.353009	5.1491	Control	1.51245e+06	1	Nucleus Accumbens R	182
sub-05	Putamen_l	145.347	2.88	2669.24	0.327151	5.1491	Control	1.51245e+06	1	Putamen L	182
sub-05	Putamen_r	153.224	3.06	2526.11	0.337131	5.1491	Control	1.51245e+06	1	Putamen R	182
sub-05	Thalamus_l	157.705	2.22	2336.74	0.226442	5.1491	Control	1.51245e+06	1	Thalamus L	182
sub-05	Thalamus_r	156.946	2.12	1963.55	0.215926	5.1491	Control	1.51245e+06	1	Thalamus R	182
sub-05	Pallidum_l	130.273	1.18	20.57	0.297136	5.1491	Control	1.51245e+06	1	Pallidum L	182
sub-05	Pallidum_r	140.541	1.44	16.55	0.274813	5.1491	Control	1.51245e+06	1	Pallidum R	182
sub-05	FL_precen_G_l	147.355	2.81	8820.66	0.331633	5.1491	Control	1.51245e+06	0	Precentral gyrus L	182
sub-05	FL_precen_G_r	155.69	3	10238.2	0.344249	5.1491	Control	1.51245e+06	0	Precentral gyrus R	182
sub-05	FL_OFC_AOG_l	127.452	2.19	2144.36	0.349431	5.1491	Control	1.51245e+06	0	Anterior orbital gyrus L	182
sub-05	FL_OFC_AOG_r	105.964	2.64	2277.33	0.340143	5.1491	Control	1.51245e+06	0	Anterior orbital gyrus R	182
sub-05	FL_inf_fr_G_l	138.253	2.91	7111.22	0.339509	5.1491	Control	1.51245e+06	0	Inferior frontal gyrus L	182
sub-05	FL_inf_fr_G_r	157.941	3.25	6616.45	0.349567	5.1491	Control	1.51245e+06	0	Inferior frontal gyrus R	182
sub-05	FL_sup_fr_G_l	131.801	3.05	14490.1	0.309715	5.1491	Control	1.51245e+06	0	Superior frontal gryus L	182
sub-05	FL_sup_fr_G_r	138.855	3.14	17012.7	0.316034	5.1491	Control	1.51245e+06	0	Superior frontal gyrus R	182
sub-05	PL_postce_G_l	133.935	2.75	7771.42	0.321703	5.1491	Control	1.51245e+06	0	Postcentral gyrus L	182
sub-05	PL_postce_G_r	166.325	2.96	8367.43	0.339919	5.1491	Control	1.51245e+06	0	Postcentral gyrus R	182
sub-05	PL_sup_pa_G_l	130.612	3.29	11619.5	0.317934	5.1491	Control	1.51245e+06	0	Superior parietal gyrus L	182
sub-05	PL_sup_pa_G_r	118.781	3.3	11634.5	0.328831	5.1491	Control	1.51245e+06	0	Superior parietal gyrus R	182
sub-05	OL_ling_G_l	165.419	2.88	6216.38	0.357111	5.1491	Control	1.51245e+06	0	Lingual gyrus L	182
sub-05	OL_ling_G_r	158.616	2.94	6912.42	0.340126	5.1491	Control	1.51245e+06	0	Lingual gyrus R	182
sub-05	OL_cuneus_l	140.943	3.18	4576.72	0.37346	5.1491	Control	1.51245e+06	0	Cuneus L	182
sub-05	OL_cuneus_r	133.499	3.11	4844.45	0.358004	5.1491	Control	1.51245e+06	0	Cuneus R	182
sub-05	FL_OFC_MOG_l	65.7399	2.28	2108.99	0.333257	5.1491	Control	1.51245e+06	0	Medial orbital gyrus L	182
sub-05	FL_OFC_MOG_r	75.7663	2.32	2392.59	0.319223	5.1491	Control	1.51245e+06	0	Medial orbital gyrus R	182
sub-05	FL_OFC_LOG_l	124.267	2.36	1223.5	0.327495	5.1491	Control	1.51245e+06	0	Lateral orbital gyrus L	182
sub-05	FL_OFC_LOG_r	154.262	2.35	1830.51	0.33476	5.1491	Control	1.51245e+06	0	Lateral orbital gyrus R	182
sub-05	FL_OFC_POG_l	149.39	2.52	2392.19	0.324525	5.1491	Control	1.51245e+06	0	Posterior orbital gyrus L	182
sub-05	FL_OFC_POG_r	156.576	2.59	2586.64	0.343453	5.1491	Control	1.51245e+06	0	Posterior orbital gyrus R	182
sub-05	S_nigra_l	110.515	0.97	2.2	0.058993	5.1491	Control	1.51245e+06	1	Substantia nigra L	182
sub-05	S_nigra_r	118.25	0.84	2.69	0.0652	5.1491	Control	1.51245e+06	1	Substantia nigra R	182
sub-05	Subgen_antCing_l	15.7869	3.02	609.52	0.38722	5.1491	Control	1.51245e+06	0	Subgenual frontal cortex L	182
sub-05	Subgen_antCing_r	-15.5956	2.71	389.99	0.346075	5.1491	Control	1.51245e+06	0	Subgenual frontal cortex R	182
sub-05	Subcall_area_l	-2.47805	3.09	59.58	0.274147	5.1491	Control	1.51245e+06	0	Subcallosal area L	182
sub-05	Subcall_area_r	-17.3031	3.16	69.9	0.210274	5.1491	Control	1.51245e+06	0	Subcallosal area R	182
sub-05	Presubgen_antCing_l	91.702	3.64	464.55	0.417774	5.1491	Control	1.51245e+06	0	Presubgenual frontal cortex L	182
sub-05	Presubgen_antCing_r	79.6556	3.37	194.88	0.410006	5.1491	Control	1.51245e+06	0	Presubgenual frontal cortex L	182
sub-05	G_sup_temp_ant_l	145.394	2.13	2267.14	0.292209	5.1491	Control	1.51245e+06	0	Superior temporal gyrus anterior part L	182
sub-05	G_sup_temp_ant_r	154.326	2.39	2497.87	0.318065	5.1491	Control	1.51245e+06	0	Superior temporal gyrus anterior part R	182
sub-05	Brainstem_mid	127.613	1.12	5114.37	0.15202	5.1491	Control	1.51245e+06	1	Midbrain	182
sub-05	Brainstem_pon	121.839	0.91	9667.07	0.169844	5.1491	Control	1.51245e+06	1	Pons	182
sub-05	Brainstem_med	107.425	0.76	1589.83	0.135469	5.1491	Control	1.51245e+06	1	Medulla	182
sub-05	Cerebellum_gm_r	121.564	2.04	40373.9	0.348051	5.1491	Control	1.51245e+06	1	Cerebellum gm R	182
sub-05	Cerebellum_gm_l	129.268	1.95	40451	0.354764	5.1491	Control	1.51245e+06	1	Cerebellum gm L	182
sub-05	Cerebellum_dentate_l	118.178	0.83	806.26	0.211554	5.1491	Control	1.51245e+06	1	Cerebellum dentate L	182
sub-05	Cerebellum_dentate_r	90.7806	0.74	812.44	0.217615	5.1491	Control	1.51245e+06	1	Cerebellum dentate R	182
sub-06	Hippocampus_r	49.9645	2.34	1330.34	0.362669	4.73194	Control	1.42973e+06	0	Hippocampus R	336
sub-06	Hippocampus_l	34.8672	2.26	1116.07	0.359819	4.73194	Control	1.42973e+06	0	Hippocampus L	336
sub-06	Amygdala_r	62.6534	2.82	762.6	0.385747	4.73194	Control	1.42973e+06	0	Amygdala R	336
sub-06	Amygdala_l	29.1707	2.71	841.44	0.353139	4.73194	Control	1.42973e+06	0	Amygdala L	336
sub-06	Ant_TL_med_r	65.8926	2.68	4811.67	0.311426	4.73194	Control	1.42973e+06	0	Anterior temporal lobe medial part R	336
sub-06	Ant_TL_med_l	85.8359	2.71	4820.66	0.309109	4.73194	Control	1.42973e+06	0	Anterior temporal lobe medial part L	336
sub-06	Ant_TL_inf_lat_r	74.2142	2.76	1921.4	0.321313	4.73194	Control	1.42973e+06	0	Anterior temporal lobe lateral part R	336
sub-06	Ant_TL_inf_lat_l	77.9217	2.85	1860.47	0.297142	4.73194	Control	1.42973e+06	0	Anterior temporal lobe lateral part L	336
sub-06	G_paraH_amb_r	64.3036	2.14	2131.78	0.305223	4.73194	Control	1.42973e+06	0	Parahippocampal and ambient gyri R	336
sub-06	G_paraH_amb_l	72.9598	2.28	2143.8	0.320084	4.73194	Control	1.42973e+06	0	Parahippocampal and ambient gyri L	336
sub-06	G_sup_temp_cent_r	95.4625	3.31	4919.53	0.37682	4.73194	Control	1.42973e+06	0	Superior temporal gyrus central part R	336
sub-06	G_sup_temp_cent_l	102.512	3.26	4878.43	0.349478	4.73194	Control	1.42973e+06	0	Superior temporal gyrus central part L	336
sub-06	G_tem_midin_r	72.9883	2.93	7385.76	0.337892	4.73194	Control	1.42973e+06	0	Middle and inferior temporal gyrus R	336
sub-06	G_tem_midin_l	72.1516	3	7249.41	0.332584	4.73194	Control	1.42973e+06	0	Middle and inferior temporal gyrus L	336
sub-06	G_occtem_la_r	67.2302	2.6	1812.91	0.319977	4.73194	Control	1.42973e+06	0	Fusiform gyrus R	336
sub-06	G_occtem_la_l	69.1074	2.68	1800.4	0.31523	4.73194	Control	1.42973e+06	0	Fusiform gyrus L	336
sub-06	Insula_l	87.4843	2.86	5754.68	0.310995	4.73194	Control	1.42973e+06	0	Insula L	336
sub-06	Insula_r	78.4477	2.94	6198.07	0.302441	4.73194	Control	1.42973e+06	0	Insula R	336
sub-06	OL_rest_lat_l	93.485	3.39	14132.3	0.328471	4.73194	Control	1.42973e+06	0	Lateral remainder of occipital lobe L	336
sub-06	OL_rest_lat_r	99.0023	3.36	14692	0.349676	4.73194	Control	1.42973e+06	0	Lateral remainder of occipital lobe R	336
sub-06	G_cing_ant_sup_l	92.5218	3.61	3093.29	0.337112	4.73194	Control	1.42973e+06	0	Cingulate gyrus anterior part L	336
sub-06	G_cing_ant_sup_r	90.9742	3.55	3478.47	0.359465	4.73194	Control	1.42973e+06	0	Cingulate gyrus anterior part R	336
sub-06	G_cing_post_l	106.683	3.68	3368.06	0.349378	4.73194	Control	1.42973e+06	0	Cingulate gyrus posterior part L	336
sub-06	G_cing_post_r	106.984	3.41	3136.83	0.361429	4.73194	Control	1.42973e+06	0	Cingulate gyrus posterior part R	336
sub-06	FL_mid_fr_G_l	78.4689	3.74	11648.5	0.315037	4.73194	Control	1.42973e+06	0	Middle frontal gyrus L	336
sub-06	FL_mid_fr_G_r	85.2198	3.68	13247.9	0.333134	4.73194	Control	1.42973e+06	0	Middle frontal gyrus R	336
sub-06	PosteriorTL_l	83.0181	3.09	17328.4	0.344593	4.73194	Control	1.42973e+06	0	Posterior temporal lobe L	336
sub-06	PosteriorTL_r	91.1287	3.09	18976.3	0.357605	4.73194	Control	1.42973e+06	0	Posterior temporal lobe R	336
sub-06	PL_rest_l	81.1693	3.48	17260	0.310298	4.73194	Control	1.42973e+06	0	Inferiolateral remainder of parietal lobe L	336
sub-06	PL_rest_r	77.8219	3.47	17020.5	0.339495	4.73194	Control	1.42973e+06	0	Inferiolateral remainder of parietal lobe R	336
sub-06	CaudateNucl_l	28.4892	2.88	2153.38	0.293436	4.73194	Control	1.42973e+06	1	Caudate Nucleus L	336
sub-06	CaudateNucl_r	7.53976	2.71	2118.15	0.263257	4.73194	Control	1.42973e+06	1	Caudate Nucleus R	336
sub-06	NuclAccumb_l	32.0052	3.4	155.85	0.365264	4.73194	Control	1.42973e+06	1	Nucleus Accumbens L	336
sub-06	NuclAccumb_r	13.8525	3.28	122.93	0.340948	4.73194	Control	1.42973e+06	1	Nucleus Accumbens R	336
sub-06	Putamen_l	88.3711	3.59	2414.93	0.315036	4.73194	Control	1.42973e+06	1	Putamen L	336
sub-06	Putamen_r	79.1512	3.53	2560.58	0.301192	4.73194	Control	1.42973e+06	1	Putamen R	336
sub-06	Thalamus_l	81.7552	2.51	2157.56	0.193152	4.73194	Control	1.42973e+06	1	Thalamus L	336
sub-06	Thalamus_r	71.0624	2.4	1489.28	0.188188	4.73194	Control	1.42973e+06	1	Thalamus R	336
sub-06	Pallidum_l	79.1811	1.57	27.72	0.28976	4.73194	Control	1.42973e+06	1	Pallidum L	336
sub-06	Pallidum_r	64.7741	1.7	58.62	0.286	4.73194	Control	1.42973e+06	1	Pallidum R	336
sub-06	FL_precen_G_l	82.066	3.08	8656.3	0.306827	4.73194	Control	1.42973e+06	0	Precentral gyrus L	336
sub-06	FL_precen_G_r	92.4292	3.12	10636.1	0.334379	4.73194	Control	1.42973e+06	0	Precentral gyrus R	336
sub-06	FL_OFC_AOG_l	70.8464	2.71	2161.52	0.337798	4.73194	Control	1.42973e+06	0	Anterior orbital gyrus L	336
sub-06	FL_OFC_AOG_r	32.501	3.1	2274.15	0.328363	4.73194	Control	1.42973e+06	0	Anterior orbital gyrus R	336
sub-06	FL_inf_fr_G_l	71.1027	3.58	6092.68	0.338575	4.73194	Control	1.42973e+06	0	Inferior frontal gyrus L	336
sub-06	FL_inf_fr_G_r	90.4446	3.59	5782.75	0.354353	4.73194	Control	1.42973e+06	0	Inferior frontal gyrus R	336
sub-06	FL_sup_fr_G_l	68.8421	3.37	15394	0.312895	4.73194	Control	1.42973e+06	0	Superior frontal gryus L	336
sub-06	FL_sup_fr_G_r	78.9593	3.43	17575.3	0.311239	4.73194	Control	1.42973e+06	0	Superior frontal gyrus R	336
sub-06	PL_postce_G_l	91.6398	3.36	8339.05	0.313263	4.73194	Control	1.42973e+06	0	Postcentral gyrus L	336
sub-06	PL_postce_G_r	94.692	3.19	6783.01	0.340637	4.73194	Control	1.42973e+06	0	Postcentral gyrus R	336
sub-06	PL_sup_pa_G_l	97.0228	3.7	11840.7	0.311885	4.73194	Control	1.42973e+06	0	Superior parietal gyrus L	336
sub-06	PL_sup_pa_G_r	98.5768	3.66	12887.2	0.300023	4.73194	Control	1.42973e+06	0	Superior parietal gyrus R	336
sub-06	OL_ling_G_l	94.7079	3.62	3918.13	0.373427	4.73194	Control	1.42973e+06	0	Lingual gyrus L	336
sub-06	OL_ling_G_r	99.8167	3.45	5084.11	0.348023	4.73194	Control	1.42973e+06	0	Lingual gyrus R	336
sub-06	OL_cuneus_l	101.635	4.2	3267.33	0.3705	4.73194	Control	1.42973e+06	0	Cuneus L	336
sub-06	OL_cuneus_r	109.321	4.17	3105.71	0.358344	4.73194	Control	1.42973e+06	0	Cuneus R	336
sub-06	FL_OFC_MOG_l	77.2491	3.03	2325.58	0.337707	4.73194	Control	1.42973e+06	0	Medial orbital gyrus L	336
sub-06	FL_OFC_MOG_r	76.718	3.11	2266.52	0.336613	4.73194	Control	1.42973e+06	0	Medial orbital gyrus R	336
sub-06	FL_OFC_LOG_l	76.2171	3.04	1135.05	0.325821	4.73194	Control	1.42973e+06	0	Lateral orbital gyrus L	336
sub-06	FL_OFC_LOG_r	59.1678	2.79	1491.29	0.329644	4.73194	Control	1.42973e+06	0	Lateral orbital gyrus R	336
sub-06	FL_OFC_POG_l	84.2667	2.83	1822.54	0.266001	4.73194	Control	1.42973e+06	0	Posterior orbital gyrus L	336
sub-06	FL_OFC_POG_r	87.7029	2.78	2081.08	0.3158	4.73194	Control	1.42973e+06	0	Posterior orbital gyrus R	336
sub-06	S_nigra_l	42.6632	1.08	3.01	0.105992	4.73194	Control	1.42973e+06	1	Substantia nigra L	336
sub-06	S_nigra_r	19.5883	0.95	2.49	0.101434	4.73194	Control	1.42973e+06	1	Substantia nigra R	336
sub-06	Subgen_antCing_l	17.3991	2.99	421.77	0.339177	4.73194	Control	1.42973e+06	0	Subgenual frontal cortex L	336
sub-06	Subgen_antCing_r	-18.5963	3.05	386.87	0.380256	4.73194	Control	1.42973e+06	0	Subgenual frontal cortex R	336
sub-06	Subcall_area_l	16.6004	3.84	84.55	0.28334	4.73194	Control	1.42973e+06	0	Subcallosal area L	336
sub-06	Subcall_area_r	9.3992	3.23	84.84	0.325081	4.73194	Control	1.42973e+06	0	Subcallosal area R	336
sub-06	Presubgen_antCing_l	26.8263	4.09	306.31	0.391732	4.73194	Control	1.42973e+06	0	Presubgenual frontal cortex L	336
sub-06	Presubgen_antCing_r	1.28828	3.54	212.29	0.402496	4.73194	Control	1.42973e+06	0	Presubgenual frontal cortex L	336
sub-06	G_sup_temp_ant_l	101.653	2.72	1983.63	0.309363	4.73194	Control	1.42973e+06	0	Superior temporal gyrus anterior part L	336
sub-06	G_sup_temp_ant_r	67.023	2.93	1748.04	0.350414	4.73194	Control	1.42973e+06	0	Superior temporal gyrus anterior part R	336
sub-06	Brainstem_mid	57.5165	1.2	4934.24	0.156012	4.73194	Control	1.42973e+06	1	Midbrain	336
sub-06	Brainstem_pon	74.6326	1.06	8993.86	0.161456	4.73194	Control	1.42973e+06	1	Pons	336
sub-06	Brainstem_med	-6.35624	0.87	1728.19	0.162726	4.73194	Control	1.42973e+06	1	Medulla	336
sub-06	Cerebellum_gm_r	90.7387	2.72	30087.1	0.346909	4.73194	Control	1.42973e+06	1	Cerebellum gm R	336
sub-06	Cerebellum_gm_l	91.7241	2.76	29401.2	0.349579	4.73194	Control	1.42973e+06	1	Cerebellum gm L	336
sub-06	Cerebellum_dentate_l	60.5893	1.19	730.32	0.226064	4.73194	Control	1.42973e+06	1	Cerebellum dentate L	336
sub-06	Cerebellum_dentate_r	75.1225	1.16	696.03	0.231464	4.73194	Control	1.42973e+06	1	Cerebellum dentate R	336
sub-07	Hippocampus_r	36.2597	1.41	661.13	0.200679	6.68334	bvFTD	1.62794e+06	0	Hippocampus R	9
sub-07	Hippocampus_l	32.667	1.36	759.45	0.187245	6.68334	bvFTD	1.62794e+06	0	Hippocampus L	9
sub-07	Amygdala_r	34.1596	1.31	516.56	0.265341	6.68334	bvFTD	1.62794e+06	0	Amygdala R	9
sub-07	Amygdala_l	36.9418	1.4	508.55	0.300995	6.68334	bvFTD	1.62794e+06	0	Amygdala L	9
sub-07	Ant_TL_med_r	42.8748	1.06	1865.67	0.112687	6.68334	bvFTD	1.62794e+06	0	Anterior temporal lobe medial part R	9
sub-07	Ant_TL_med_l	45.8507	1.09	1659.98	0.108005	6.68334	bvFTD	1.62794e+06	0	Anterior temporal lobe medial part L	9
sub-07	Ant_TL_inf_lat_r	47.5621	1.79	896.67	0.116956	6.68334	bvFTD	1.62794e+06	0	Anterior temporal lobe lateral part R	9
sub-07	Ant_TL_inf_lat_l	42.1029	1.34	540.95	0.084176	6.68334	bvFTD	1.62794e+06	0	Anterior temporal lobe lateral part L	9
sub-07	G_paraH_amb_r	34.5972	1.11	1407.16	0.144374	6.68334	bvFTD	1.62794e+06	0	Parahippocampal and ambient gyri R	9
sub-07	G_paraH_amb_l	42.6564	1.07	1405.71	0.18124	6.68334	bvFTD	1.62794e+06	0	Parahippocampal and ambient gyri L	9
sub-07	G_sup_temp_cent_r	53.3532	2.24	4829.76	0.235028	6.68334	bvFTD	1.62794e+06	0	Superior temporal gyrus central part R	9
sub-07	G_sup_temp_cent_l	42.6771	1.99	4962.51	0.204366	6.68334	bvFTD	1.62794e+06	0	Superior temporal gyrus central part L	9
sub-07	G_tem_midin_r	28.8627	1.96	3868.38	0.167944	6.68334	bvFTD	1.62794e+06	0	Middle and inferior temporal gyrus R	9
sub-07	G_tem_midin_l	15.9227	1.37	2972.34	0.131191	6.68334	bvFTD	1.62794e+06	0	Middle and inferior temporal gyrus L	9
sub-07	G_occtem_la_r	33.8761	1.48	999.46	0.158829	6.68334	bvFTD	1.62794e+06	0	Fusiform gyrus R	9
sub-07	G_occtem_la_l	25.7824	1.26	1317.65	0.146365	6.68334	bvFTD	1.62794e+06	0	Fusiform gyrus L	9
sub-07	Insula_l	51.1951	1.85	3965.69	0.147454	6.68334	bvFTD	1.62794e+06	0	Insula L	9
sub-07	Insula_r	52.2999	1.88	4301.5	0.187893	6.68334	bvFTD	1.62794e+06	0	Insula R	9
sub-07	OL_rest_lat_l	30.2477	2.32	15420	0.261463	6.68334	bvFTD	1.62794e+06	0	Lateral remainder of occipital lobe L	9
sub-07	OL_rest_lat_r	24.3536	2.46	14081.7	0.278832	6.68334	bvFTD	1.62794e+06	0	Lateral remainder of occipital lobe R	9
sub-07	G_cing_ant_sup_l	38.1765	1.57	1524.4	0.116342	6.68334	bvFTD	1.62794e+06	0	Cingulate gyrus anterior part L	9
sub-07	G_cing_ant_sup_r	51.7927	1.69	1545.41	0.105314	6.68334	bvFTD	1.62794e+06	0	Cingulate gyrus anterior part R	9
sub-07	G_cing_post_l	43.9634	2.35	2460.91	0.169506	6.68334	bvFTD	1.62794e+06	0	Cingulate gyrus posterior part L	9
sub-07	G_cing_post_r	45.7321	2.63	2177.3	0.191131	6.68334	bvFTD	1.62794e+06	0	Cingulate gyrus posterior part R	9
sub-07	FL_mid_fr_G_l	28.2536	2.02	9188.61	0.123566	6.68334	bvFTD	1.62794e+06	0	Middle frontal gyrus L	9
sub-07	FL_mid_fr_G_r	30.4423	2.15	11311.5	0.133757	6.68334	bvFTD	1.62794e+06	0	Middle frontal gyrus R	9
sub-07	PosteriorTL_l	31.8672	2.03	13638.6	0.228944	6.68334	bvFTD	1.62794e+06	0	Posterior temporal lobe L	9
sub-07	PosteriorTL_r	19.687	2.4	18074.2	0.260581	6.68334	bvFTD	1.62794e+06	0	Posterior temporal lobe R	9
sub-07	PL_rest_l	28.1103	2.21	11386.9	0.237148	6.68334	bvFTD	1.62794e+06	0	Inferiolateral remainder of parietal lobe L	9
sub-07	PL_rest_r	40.9113	2.47	12536.4	0.271409	6.68334	bvFTD	1.62794e+06	0	Inferiolateral remainder of parietal lobe R	9
sub-07	CaudateNucl_l	30.4819	1.2	411.91	0.136502	6.68334	bvFTD	1.62794e+06	1	Caudate Nucleus L	9
sub-07	CaudateNucl_r	43.4713	1.44	793.99	0.140454	6.68334	bvFTD	1.62794e+06	1	Caudate Nucleus R	9
sub-07	NuclAccumb_l	50.1918	1.57	111.69	0.207372	6.68334	bvFTD	1.62794e+06	1	Nucleus Accumbens L	9
sub-07	NuclAccumb_r	36.6312	1.51	62.38	0.202356	6.68334	bvFTD	1.62794e+06	1	Nucleus Accumbens R	9
sub-07	Putamen_l	57.6541	1.99	1142.18	0.219882	6.68334	bvFTD	1.62794e+06	1	Putamen L	9
sub-07	Putamen_r	55.9122	2.14	1505.17	0.246167	6.68334	bvFTD	1.62794e+06	1	Putamen R	9
sub-07	Thalamus_l	37.0477	1.54	797.4	0.149332	6.68334	bvFTD	1.62794e+06	1	Thalamus L	9
sub-07	Thalamus_r	47.9012	1.62	491.53	0.146148	6.68334	bvFTD	1.62794e+06	1	Thalamus R	9
sub-07	Pallidum_l	54.2043	0.8	21.7	0.181817	6.68334	bvFTD	1.62794e+06	1	Pallidum L	9
sub-07	Pallidum_r	52.421	0.97	21.15	0.132633	6.68334	bvFTD	1.62794e+06	1	Pallidum R	9
sub-07	FL_precen_G_l	38.8116	2	5804.45	0.169112	6.68334	bvFTD	1.62794e+06	0	Precentral gyrus L	9
sub-07	FL_precen_G_r	43.6385	2.19	6700.88	0.20051	6.68334	bvFTD	1.62794e+06	0	Precentral gyrus R	9
sub-07	FL_OFC_AOG_l	48.8271	1.5	1186.67	0.168912	6.68334	bvFTD	1.62794e+06	0	Anterior orbital gyrus L	9
sub-07	FL_OFC_AOG_r	17.3217	2.45	1612.32	0.230647	6.68334	bvFTD	1.62794e+06	0	Anterior orbital gyrus R	9
sub-07	FL_inf_fr_G_l	49.8371	1.78	4150.55	0.15693	6.68334	bvFTD	1.62794e+06	0	Inferior frontal gyrus L	9
sub-07	FL_inf_fr_G_r	57.9833	2.17	5187.33	0.172427	6.68334	bvFTD	1.62794e+06	0	Inferior frontal gyrus R	9
sub-07	FL_sup_fr_G_l	28.7007	1.81	8662.26	0.119555	6.68334	bvFTD	1.62794e+06	0	Superior frontal gryus L	9
sub-07	FL_sup_fr_G_r	29.3209	2.02	10418.4	0.117698	6.68334	bvFTD	1.62794e+06	0	Superior frontal gyrus R	9
sub-07	PL_postce_G_l	34.7064	2.2	5531.39	0.187666	6.68334	bvFTD	1.62794e+06	0	Postcentral gyrus L	9
sub-07	PL_postce_G_r	50.6522	2.37	6964.09	0.223158	6.68334	bvFTD	1.62794e+06	0	Postcentral gyrus R	9
sub-07	PL_sup_pa_G_l	34.5158	2.71	11324.2	0.223017	6.68334	bvFTD	1.62794e+06	0	Superior parietal gyrus L	9
sub-07	PL_sup_pa_G_r	42.5075	2.78	12462	0.216661	6.68334	bvFTD	1.62794e+06	0	Superior parietal gyrus R	9
sub-07	OL_ling_G_l	52.8911	2.77	4210.81	0.246295	6.68334	bvFTD	1.62794e+06	0	Lingual gyrus L	9
sub-07	OL_ling_G_r	46.2811	2.75	6250.58	0.252144	6.68334	bvFTD	1.62794e+06	0	Lingual gyrus R	9
sub-07	OL_cuneus_l	39.6067	2.87	4006.72	0.285665	6.68334	bvFTD	1.62794e+06	0	Cuneus L	9
sub-07	OL_cuneus_r	31.8348	2.89	4472.18	0.270465	6.68334	bvFTD	1.62794e+06	0	Cuneus R	9
sub-07	FL_OFC_MOG_l	23.2474	1.91	1426.15	0.17828	6.68334	bvFTD	1.62794e+06	0	Medial orbital gyrus L	9
sub-07	FL_OFC_MOG_r	34.3933	1.95	1564.94	0.202871	6.68334	bvFTD	1.62794e+06	0	Medial orbital gyrus R	9
sub-07	FL_OFC_LOG_l	45.2297	2.09	685.11	0.175658	6.68334	bvFTD	1.62794e+06	0	Lateral orbital gyrus L	9
sub-07	FL_OFC_LOG_r	41.1802	2.29	987.4	0.179142	6.68334	bvFTD	1.62794e+06	0	Lateral orbital gyrus R	9
sub-07	FL_OFC_POG_l	45.3177	1.96	1349.17	0.211701	6.68334	bvFTD	1.62794e+06	0	Posterior orbital gyrus L	9
sub-07	FL_OFC_POG_r	18.1821	2	1285.09	0.217813	6.68334	bvFTD	1.62794e+06	0	Posterior orbital gyrus R	9
sub-07	S_nigra_l	6.27437	0.44	0.78	0.023544	6.68334	bvFTD	1.62794e+06	1	Substantia nigra L	9
sub-07	S_nigra_r	9.5297	0.45	1.59	0.025472	6.68334	bvFTD	1.62794e+06	1	Substantia nigra R	9
sub-07	Subgen_antCing_l	39.0726	1.01	191.09	0.21695	6.68334	bvFTD	1.62794e+06	0	Subgenual frontal cortex L	9
sub-07	Subgen_antCing_r	28.6657	1.31	143.79	0.204779	6.68334	bvFTD	1.62794e+06	0	Subgenual frontal cortex R	9
sub-07	Subcall_area_l	48.7058	1.42	25.15	0.145916	6.68334	bvFTD	1.62794e+06	0	Subcallosal area L	9
sub-07	Subcall_area_r	32.9674	1.44	37.37	0.111616	6.68334	bvFTD	1.62794e+06	0	Subcallosal area R	9
sub-07	Presubgen_antCing_l	36.6177	1.84	128.14	0.216628	6.68334	bvFTD	1.62794e+06	0	Presubgenual frontal cortex L	9
sub-07	Presubgen_antCing_r	36.8473	1.81	94.55	0.186951	6.68334	bvFTD	1.62794e+06	0	Presubgenual frontal cortex L	9
sub-07	G_sup_temp_ant_l	39.924	1.81	838.73	0.126536	6.68334	bvFTD	1.62794e+06	0	Superior temporal gyrus anterior part L	9
sub-07	G_sup_temp_ant_r	38.277	1.99	1487.97	0.153204	6.68334	bvFTD	1.62794e+06	0	Superior temporal gyrus anterior part R	9
sub-07	Brainstem_mid	19.6133	0.65	4218.39	0.107887	6.68334	bvFTD	1.62794e+06	1	Midbrain	9
sub-07	Brainstem_pon	33.6661	0.65	9658.16	0.146578	6.68334	bvFTD	1.62794e+06	1	Pons	9
sub-07	Brainstem_med	11.7194	0.7	1687.85	0.106836	6.68334	bvFTD	1.62794e+06	1	Medulla	9
sub-07	Cerebellum_gm_r	36.7231	1.84	37141.3	0.327136	6.68334	bvFTD	1.62794e+06	1	Cerebellum gm R	9
sub-07	Cerebellum_gm_l	39.8093	1.88	38330.1	0.338237	6.68334	bvFTD	1.62794e+06	1	Cerebellum gm L	9
sub-07	Cerebellum_dentate_l	24.2042	0.89	893.15	0.213298	6.68334	bvFTD	1.62794e+06	1	Cerebellum dentate L	9
sub-07	Cerebellum_dentate_r	17.2999	0.69	933.67	0.213877	6.68334	bvFTD	1.62794e+06	1	Cerebellum dentate R	9
sub-08	Hippocampus_r	73.1705	1.89	1570.88	0.354579	5.9705	PSP	1.76856e+06	0	Hippocampus R	142
sub-08	Hippocampus_l	57.8558	1.93	1473.88	0.337236	5.9705	PSP	1.76856e+06	0	Hippocampus L	142
sub-08	Amygdala_r	64.6633	1.97	873.3	0.322118	5.9705	PSP	1.76856e+06	0	Amygdala R	142
sub-08	Amygdala_l	75.2236	2.01	1056.01	0.301404	5.9705	PSP	1.76856e+06	0	Amygdala L	142
sub-08	Ant_TL_med_r	26.1303	1.94	3887.8	0.275784	5.9705	PSP	1.76856e+06	0	Anterior temporal lobe medial part R	142
sub-08	Ant_TL_med_l	33.9025	1.92	3804.61	0.285424	5.9705	PSP	1.76856e+06	0	Anterior temporal lobe medial part L	142
sub-08	Ant_TL_inf_lat_r	13.9893	2.63	1789.33	0.310692	5.9705	PSP	1.76856e+06	0	Anterior temporal lobe lateral part R	142
sub-08	Ant_TL_inf_lat_l	25.5217	2.25	1864.4	0.281346	5.9705	PSP	1.76856e+06	0	Anterior temporal lobe lateral part L	142
sub-08	G_paraH_amb_r	73.4388	1.73	2184.66	0.281671	5.9705	PSP	1.76856e+06	0	Parahippocampal and ambient gyri R	142
sub-08	G_paraH_amb_l	43.475	1.67	2111.99	0.29317	5.9705	PSP	1.76856e+06	0	Parahippocampal and ambient gyri L	142
sub-08	G_sup_temp_cent_r	83.5144	2.6	5766.97	0.310031	5.9705	PSP	1.76856e+06	0	Superior temporal gyrus central part R	142
sub-08	G_sup_temp_cent_l	77.6574	2.45	5758.82	0.314251	5.9705	PSP	1.76856e+06	0	Superior temporal gyrus central part L	142
sub-08	G_tem_midin_r	20.4894	2.52	8236.11	0.323799	5.9705	PSP	1.76856e+06	0	Middle and inferior temporal gyrus R	142
sub-08	G_tem_midin_l	54.6114	2.4	7524.07	0.306436	5.9705	PSP	1.76856e+06	0	Middle and inferior temporal gyrus L	142
sub-08	G_occtem_la_r	40.1713	2.24	2403.73	0.3007	5.9705	PSP	1.76856e+06	0	Fusiform gyrus R	142
sub-08	G_occtem_la_l	29.3339	2.22	1821.44	0.294747	5.9705	PSP	1.76856e+06	0	Fusiform gyrus L	142
sub-08	Insula_l	89.0529	1.97	6532.36	0.240743	5.9705	PSP	1.76856e+06	0	Insula L	142
sub-08	Insula_r	95.3522	2.22	6248.72	0.278544	5.9705	PSP	1.76856e+06	0	Insula R	142
sub-08	OL_rest_lat_l	83.1373	2.65	16219	0.312563	5.9705	PSP	1.76856e+06	0	Lateral remainder of occipital lobe L	142
sub-08	OL_rest_lat_r	85.8575	2.71	15482.9	0.326434	5.9705	PSP	1.76856e+06	0	Lateral remainder of occipital lobe R	142
sub-08	G_cing_ant_sup_l	97.3639	2.5	2827.97	0.292954	5.9705	PSP	1.76856e+06	0	Cingulate gyrus anterior part L	142
sub-08	G_cing_ant_sup_r	82.5745	2.6	3031.55	0.280879	5.9705	PSP	1.76856e+06	0	Cingulate gyrus anterior part R	142
sub-08	G_cing_post_l	109.177	2.77	4101.92	0.28402	5.9705	PSP	1.76856e+06	0	Cingulate gyrus posterior part L	142
sub-08	G_cing_post_r	111.832	2.93	3767.09	0.28455	5.9705	PSP	1.76856e+06	0	Cingulate gyrus posterior part R	142
sub-08	FL_mid_fr_G_l	87.1849	2.9	11056.7	0.283366	5.9705	PSP	1.76856e+06	0	Middle frontal gyrus L	142
sub-08	FL_mid_fr_G_r	81.1563	3.26	13283.7	0.294185	5.9705	PSP	1.76856e+06	0	Middle frontal gyrus R	142
sub-08	PosteriorTL_l	92.0825	2.49	20995.1	0.319388	5.9705	PSP	1.76856e+06	0	Posterior temporal lobe L	142
sub-08	PosteriorTL_r	87.3217	2.53	23242.5	0.320813	5.9705	PSP	1.76856e+06	0	Posterior temporal lobe R	142
sub-08	PL_rest_l	76.0597	2.69	14465.2	0.27076	5.9705	PSP	1.76856e+06	0	Inferiolateral remainder of parietal lobe L	142
sub-08	PL_rest_r	78.667	2.76	16012.1	0.27828	5.9705	PSP	1.76856e+06	0	Inferiolateral remainder of parietal lobe R	142
sub-08	CaudateNucl_l	60.5064	1.97	2058.16	0.222448	5.9705	PSP	1.76856e+06	1	Caudate Nucleus L	142
sub-08	CaudateNucl_r	41.8295	1.74	2173.63	0.209047	5.9705	PSP	1.76856e+06	1	Caudate Nucleus R	142
sub-08	NuclAccumb_l	55.1143	2.31	148.22	0.317016	5.9705	PSP	1.76856e+06	1	Nucleus Accumbens L	142
sub-08	NuclAccumb_r	19.1095	2.43	127.39	0.351521	5.9705	PSP	1.76856e+06	1	Nucleus Accumbens R	142
sub-08	Putamen_l	93.4095	2.58	2415.2	0.261373	5.9705	PSP	1.76856e+06	1	Putamen L	142
sub-08	Putamen_r	99.5361	2.57	2520.61	0.255411	5.9705	PSP	1.76856e+06	1	Putamen R	142
sub-08	Thalamus_l	99.3733	1.93	1008.67	0.166726	5.9705	PSP	1.76856e+06	1	Thalamus L	142
sub-08	Thalamus_r	96.2274	1.86	734.75	0.154374	5.9705	PSP	1.76856e+06	1	Thalamus R	142
sub-08	Pallidum_l	80.176	0.82	29.01	0.189634	5.9705	PSP	1.76856e+06	1	Pallidum L	142
sub-08	Pallidum_r	74.8706	0.96	53.67	0.211736	5.9705	PSP	1.76856e+06	1	Pallidum R	142
sub-08	FL_precen_G_l	82.2489	2.44	7925.12	0.283635	5.9705	PSP	1.76856e+06	0	Precentral gyrus L	142
sub-08	FL_precen_G_r	87.3722	2.57	8758.04	0.266806	5.9705	PSP	1.76856e+06	0	Precentral gyrus R	142
sub-08	FL_OFC_AOG_l	76.9297	2.27	1939.96	0.260251	5.9705	PSP	1.76856e+06	0	Anterior orbital gyrus L	142
sub-08	FL_OFC_AOG_r	103.294	3.16	1872.2	0.248126	5.9705	PSP	1.76856e+06	0	Anterior orbital gyrus R	142
sub-08	FL_inf_fr_G_l	79.8165	2.76	6992.38	0.288314	5.9705	PSP	1.76856e+06	0	Inferior frontal gyrus L	142
sub-08	FL_inf_fr_G_r	90.0984	2.79	7835.98	0.29817	5.9705	PSP	1.76856e+06	0	Inferior frontal gyrus R	142
sub-08	FL_sup_fr_G_l	82.3214	2.72	16597.9	0.266907	5.9705	PSP	1.76856e+06	0	Superior frontal gryus L	142
sub-08	FL_sup_fr_G_r	66.3841	2.77	16361.5	0.263713	5.9705	PSP	1.76856e+06	0	Superior frontal gyrus R	142
sub-08	PL_postce_G_l	85.877	2.44	6107.6	0.287865	5.9705	PSP	1.76856e+06	0	Postcentral gyrus L	142
sub-08	PL_postce_G_r	82.6677	2.52	6363.06	0.260477	5.9705	PSP	1.76856e+06	0	Postcentral gyrus R	142
sub-08	PL_sup_pa_G_l	89.147	2.94	11533.6	0.26915	5.9705	PSP	1.76856e+06	0	Superior parietal gyrus L	142
sub-08	PL_sup_pa_G_r	86.9547	2.92	12551.6	0.263731	5.9705	PSP	1.76856e+06	0	Superior parietal gyrus R	142
sub-08	OL_ling_G_l	100.648	2.75	5568.23	0.318971	5.9705	PSP	1.76856e+06	0	Lingual gyrus L	142
sub-08	OL_ling_G_r	106.238	2.77	5997.39	0.28844	5.9705	PSP	1.76856e+06	0	Lingual gyrus R	142
sub-08	OL_cuneus_l	93.3167	3.05	2947.33	0.262602	5.9705	PSP	1.76856e+06	0	Cuneus L	142
sub-08	OL_cuneus_r	97.1563	2.93	3584.31	0.274831	5.9705	PSP	1.76856e+06	0	Cuneus R	142
sub-08	FL_OFC_MOG_l	65.6547	2.31	2350.69	0.277934	5.9705	PSP	1.76856e+06	0	Medial orbital gyrus L	142
sub-08	FL_OFC_MOG_r	71.7472	2.32	2787.93	0.307357	5.9705	PSP	1.76856e+06	0	Medial orbital gyrus R	142
sub-08	FL_OFC_LOG_l	38.0972	2.47	1211.04	0.292082	5.9705	PSP	1.76856e+06	0	Lateral orbital gyrus L	142
sub-08	FL_OFC_LOG_r	83.7269	2.81	1461.69	0.245165	5.9705	PSP	1.76856e+06	0	Lateral orbital gyrus R	142
sub-08	FL_OFC_POG_l	93.3795	2.28	1780.57	0.254314	5.9705	PSP	1.76856e+06	0	Posterior orbital gyrus L	142
sub-08	FL_OFC_POG_r	94.4864	2.21	2638.09	0.269607	5.9705	PSP	1.76856e+06	0	Posterior orbital gyrus R	142
sub-08	S_nigra_l	69.4047	0.48	5.76	0.066044	5.9705	PSP	1.76856e+06	1	Substantia nigra L	142
sub-08	S_nigra_r	43.511	0.39	5	0.056062	5.9705	PSP	1.76856e+06	1	Substantia nigra R	142
sub-08	Subgen_antCing_l	28.533	2.15	421.34	0.335434	5.9705	PSP	1.76856e+06	0	Subgenual frontal cortex L	142
sub-08	Subgen_antCing_r	27.747	2.06	497.84	0.361807	5.9705	PSP	1.76856e+06	0	Subgenual frontal cortex R	142
sub-08	Subcall_area_l	30.0543	2.96	51.71	0.252177	5.9705	PSP	1.76856e+06	0	Subcallosal area L	142
sub-08	Subcall_area_r	32.9397	2.71	46.13	0.198692	5.9705	PSP	1.76856e+06	0	Subcallosal area R	142
sub-08	Presubgen_antCing_l	57.1636	2.45	199.83	0.363516	5.9705	PSP	1.76856e+06	0	Presubgenual frontal cortex L	142
sub-08	Presubgen_antCing_r	41.1346	2.58	193.36	0.407143	5.9705	PSP	1.76856e+06	0	Presubgenual frontal cortex L	142
sub-08	G_sup_temp_ant_l	43.4448	1.98	2145.55	0.292606	5.9705	PSP	1.76856e+06	0	Superior temporal gyrus anterior part L	142
sub-08	G_sup_temp_ant_r	47.1692	2.34	2163.26	0.308283	5.9705	PSP	1.76856e+06	0	Superior temporal gyrus anterior part R	142
sub-08	Brainstem_mid	98.8782	0.75	4548.18	0.130919	5.9705	PSP	1.76856e+06	1	Midbrain	142
sub-08	Brainstem_pon	43.5258	0.76	11853.2	0.148737	5.9705	PSP	1.76856e+06	1	Pons	142
sub-08	Brainstem_med	17.7055	0.56	1455.58	0.13785	5.9705	PSP	1.76856e+06	1	Medulla	142
sub-08	Cerebellum_gm_r	44.8033	2.12	39042.6	0.341093	5.9705	PSP	1.76856e+06	1	Cerebellum gm R	142
sub-08	Cerebellum_gm_l	51.974	2.12	39383.8	0.335332	5.9705	PSP	1.76856e+06	1	Cerebellum gm L	142
sub-08	Cerebellum_dentate_l	51.8772	0.79	818.78	0.227176	5.9705	PSP	1.76856e+06	1	Cerebellum dentate L	142
sub-08	Cerebellum_dentate_r	54.0917	0.67	827.49	0.232873	5.9705	PSP	1.76856e+06	1	Cerebellum dentate R	142
sub-09	Hippocampus_r	44.1996	2.28	1229.03	0.347349	5.05517	Control	1.5494e+06	0	Hippocampus R	364
sub-09	Hippocampus_l	32.3598	2.26	1086.95	0.346885	5.05517	Control	1.5494e+06	0	Hippocampus L	364
sub-09	Amygdala_r	42.3385	2.77	807.38	0.357414	5.05517	Control	1.5494e+06	0	Amygdala R	364
sub-09	Amygdala_l	25.1795	2.8	785.99	0.34844	5.05517	Control	1.5494e+06	0	Amygdala L	364
sub-09	Ant_TL_med_r	43.0192	2.69	3968.02	0.292082	5.05517	Control	1.5494e+06	0	Anterior temporal lobe medial part R	364
sub-09	Ant_TL_med_l	36.0439	2.56	3090.62	0.306424	5.05517	Control	1.5494e+06	0	Anterior temporal lobe medial part L	364
sub-09	Ant_TL_inf_lat_r	11.0579	3.25	1421.29	0.338186	5.05517	Control	1.5494e+06	0	Anterior temporal lobe lateral part R	364
sub-09	Ant_TL_inf_lat_l	14.3772	2.98	1419.6	0.26469	5.05517	Control	1.5494e+06	0	Anterior temporal lobe lateral part L	364
sub-09	G_paraH_amb_r	37.6348	2.49	1945.53	0.314481	5.05517	Control	1.5494e+06	0	Parahippocampal and ambient gyri R	364
sub-09	G_paraH_amb_l	17.7654	2.24	1777.67	0.312194	5.05517	Control	1.5494e+06	0	Parahippocampal and ambient gyri L	364
sub-09	G_sup_temp_cent_r	26.3947	3.13	5300.12	0.342975	5.05517	Control	1.5494e+06	0	Superior temporal gyrus central part R	364
sub-09	G_sup_temp_cent_l	20.6226	3.08	4032.6	0.307932	5.05517	Control	1.5494e+06	0	Superior temporal gyrus central part L	364
sub-09	G_tem_midin_r	24.6532	3.21	7518.71	0.346752	5.05517	Control	1.5494e+06	0	Middle and inferior temporal gyrus R	364
sub-09	G_tem_midin_l	19.7419	3.1	7090.75	0.321385	5.05517	Control	1.5494e+06	0	Middle and inferior temporal gyrus L	364
sub-09	G_occtem_la_r	24.4952	2.6	1947.13	0.337337	5.05517	Control	1.5494e+06	0	Fusiform gyrus R	364
sub-09	G_occtem_la_l	25.3654	2.63	2069.93	0.327692	5.05517	Control	1.5494e+06	0	Fusiform gyrus L	364
sub-09	Insula_l	19.8231	2.71	4819.38	0.26849	5.05517	Control	1.5494e+06	0	Insula L	364
sub-09	Insula_r	15.4906	3.01	4933.38	0.288458	5.05517	Control	1.5494e+06	0	Insula R	364
sub-09	OL_rest_lat_l	33.8438	3.47	13946.4	0.343083	5.05517	Control	1.5494e+06	0	Lateral remainder of occipital lobe L	364
sub-09	OL_rest_lat_r	37.4464	3.36	14960.9	0.361748	5.05517	Control	1.5494e+06	0	Lateral remainder of occipital lobe R	364
sub-09	G_cing_ant_sup_l	44.4763	3.46	2211.47	0.347266	5.05517	Control	1.5494e+06	0	Cingulate gyrus anterior part L	364
sub-09	G_cing_ant_sup_r	61.6416	3.22	2356.29	0.317014	5.05517	Control	1.5494e+06	0	Cingulate gyrus anterior part R	364
sub-09	G_cing_post_l	55.6713	3.39	2246.21	0.335102	5.05517	Control	1.5494e+06	0	Cingulate gyrus posterior part L	364
sub-09	G_cing_post_r	59.0308	3.41	2650.89	0.320673	5.05517	Control	1.5494e+06	0	Cingulate gyrus posterior part R	364
sub-09	FL_mid_fr_G_l	54.2449	3.42	12475.8	0.296153	5.05517	Control	1.5494e+06	0	Middle frontal gyrus L	364
sub-09	FL_mid_fr_G_r	50.1229	3.51	11699.1	0.304686	5.05517	Control	1.5494e+06	0	Middle frontal gyrus R	364
sub-09	PosteriorTL_l	33.62	3.33	18447.7	0.341001	5.05517	Control	1.5494e+06	0	Posterior temporal lobe L	364
sub-09	PosteriorTL_r	33.2889	3.17	20179.3	0.345434	5.05517	Control	1.5494e+06	0	Posterior temporal lobe R	364
sub-09	PL_rest_l	34.3687	3.48	14224.1	0.320595	5.05517	Control	1.5494e+06	0	Inferiolateral remainder of parietal lobe L	364
sub-09	PL_rest_r	35.1645	3.21	13439	0.324019	5.05517	Control	1.5494e+06	0	Inferiolateral remainder of parietal lobe R	364
sub-09	CaudateNucl_l	33.2509	2.7	1940.48	0.248145	5.05517	Control	1.5494e+06	1	Caudate Nucleus L	364
sub-09	CaudateNucl_r	41.0649	2.49	2069.51	0.243943	5.05517	Control	1.5494e+06	1	Caudate Nucleus R	364
sub-09	NuclAccumb_l	-9.52745	3.09	142.16	0.351431	5.05517	Control	1.5494e+06	1	Nucleus Accumbens L	364
sub-09	NuclAccumb_r	8.21448	3.07	115.09	0.309269	5.05517	Control	1.5494e+06	1	Nucleus Accumbens R	364
sub-09	Putamen_l	42.6075	3.15	1838.82	0.290758	5.05517	Control	1.5494e+06	1	Putamen L	364
sub-09	Putamen_r	39.5885	3.24	1891.95	0.284625	5.05517	Control	1.5494e+06	1	Putamen R	364
sub-09	Thalamus_l	38.2342	2.18	1269.32	0.180722	5.05517	Control	1.5494e+06	1	Thalamus L	364
sub-09	Thalamus_r	26.3673	2.12	994.51	0.175954	5.05517	Control	1.5494e+06	1	Thalamus R	364
sub-09	Pallidum_l	19.2479	1.43	24.85	0.282501	5.05517	Control	1.5494e+06	1	Pallidum L	364
sub-09	Pallidum_r	24.3447	1.66	22.72	0.255759	5.05517	Control	1.5494e+06	1	Pallidum R	364
sub-09	FL_precen_G_l	45.1546	2.98	8855	0.318446	5.05517	Control	1.5494e+06	0	Precentral gyrus L	364
sub-09	FL_precen_G_r	45.0487	2.91	9483.72	0.335169	5.05517	Control	1.5494e+06	0	Precentral gyrus R	364
sub-09	FL_OFC_AOG_l	36.5072	2.71	2411.7	0.345603	5.05517	Control	1.5494e+06	0	Anterior orbital gyrus L	364
sub-09	FL_OFC_AOG_r	30.7513	3.57	2471.34	0.336282	5.05517	Control	1.5494e+06	0	Anterior orbital gyrus R	364
sub-09	FL_inf_fr_G_l	38.3914	3.24	6440.95	0.300634	5.05517	Control	1.5494e+06	0	Inferior frontal gyrus L	364
sub-09	FL_inf_fr_G_r	34.9998	3.3	5620.6	0.315106	5.05517	Control	1.5494e+06	0	Inferior frontal gyrus R	364
sub-09	FL_sup_fr_G_l	41.1519	3.24	13875	0.302676	5.05517	Control	1.5494e+06	0	Superior frontal gryus L	364
sub-09	FL_sup_fr_G_r	41.9977	3.14	12479.7	0.294297	5.05517	Control	1.5494e+06	0	Superior frontal gyrus R	364
sub-09	PL_postce_G_l	44.9393	3.18	7170.2	0.314777	5.05517	Control	1.5494e+06	0	Postcentral gyrus L	364
sub-09	PL_postce_G_r	43.4638	3.14	7797.06	0.315942	5.05517	Control	1.5494e+06	0	Postcentral gyrus R	364
sub-09	PL_sup_pa_G_l	50.3436	3.92	11188.1	0.316238	5.05517	Control	1.5494e+06	0	Superior parietal gyrus L	364
sub-09	PL_sup_pa_G_r	53.0746	3.63	12559.9	0.308123	5.05517	Control	1.5494e+06	0	Superior parietal gyrus R	364
sub-09	OL_ling_G_l	36.7417	3.62	5773.46	0.363365	5.05517	Control	1.5494e+06	0	Lingual gyrus L	364
sub-09	OL_ling_G_r	36.4654	3.64	6756.97	0.348012	5.05517	Control	1.5494e+06	0	Lingual gyrus R	364
sub-09	OL_cuneus_l	43.9129	4.07	3943.03	0.362305	5.05517	Control	1.5494e+06	0	Cuneus L	364
sub-09	OL_cuneus_r	33.912	4.02	3879.05	0.346308	5.05517	Control	1.5494e+06	0	Cuneus R	364
sub-09	FL_OFC_MOG_l	16.0621	3.07	1920.68	0.330387	5.05517	Control	1.5494e+06	0	Medial orbital gyrus L	364
sub-09	FL_OFC_MOG_r	1.70789	2.98	2123.28	0.340827	5.05517	Control	1.5494e+06	0	Medial orbital gyrus R	364
sub-09	FL_OFC_LOG_l	23.7381	2.88	1125.9	0.294268	5.05517	Control	1.5494e+06	0	Lateral orbital gyrus L	364
sub-09	FL_OFC_LOG_r	-1.76312	3.15	1133.1	0.302858	5.05517	Control	1.5494e+06	0	Lateral orbital gyrus R	364
sub-09	FL_OFC_POG_l	4.71184	2.91	2192.86	0.305843	5.05517	Control	1.5494e+06	0	Posterior orbital gyrus L	364
sub-09	FL_OFC_POG_r	28.0092	3.13	2261.04	0.305289	5.05517	Control	1.5494e+06	0	Posterior orbital gyrus R	364
sub-09	S_nigra_l	34.3156	1.06	1.37	0.103066	5.05517	Control	1.5494e+06	1	Substantia nigra L	364
sub-09	S_nigra_r	35.4434	0.96	0.78	0.108611	5.05517	Control	1.5494e+06	1	Substantia nigra R	364
sub-09	Subgen_antCing_l	3.58182	3.25	563.05	0.368393	5.05517	Control	1.5494e+06	0	Subgenual frontal cortex L	364
sub-09	Subgen_antCing_r	2.37568	3.22	476.31	0.34752	5.05517	Control	1.5494e+06	0	Subgenual frontal cortex R	364
sub-09	Subcall_area_l	-6.03667	3.21	68.4	0.303122	5.05517	Control	1.5494e+06	0	Subcallosal area L	364
sub-09	Subcall_area_r	-8.46938	2.87	76.2	0.239281	5.05517	Control	1.5494e+06	0	Subcallosal area R	364
sub-09	Presubgen_antCing_l	6.54596	3.58	341.44	0.32303	5.05517	Control	1.5494e+06	0	Presubgenual frontal cortex L	364
sub-09	Presubgen_antCing_r	15.504	3.81	223.3	0.349571	5.05517	Control	1.5494e+06	0	Presubgenual frontal cortex L	364
sub-09	G_sup_temp_ant_l	20.7283	2.8	2692.96	0.282153	5.05517	Control	1.5494e+06	0	Superior temporal gyrus anterior part L	364
sub-09	G_sup_temp_ant_r	4.56171	2.98	2062.9	0.331467	5.05517	Control	1.5494e+06	0	Superior temporal gyrus anterior part R	364
sub-09	Brainstem_mid	22.3919	1.06	5278.4	0.144134	5.05517	Control	1.5494e+06	1	Midbrain	364
sub-09	Brainstem_pon	16.755	0.87	10010	0.157746	5.05517	Control	1.5494e+06	1	Pons	364
sub-09	Brainstem_med	-5.57153	0.7	1597.8	0.091348	5.05517	Control	1.5494e+06	1	Medulla	364
sub-09	Cerebellum_gm_r	40.7974	2.24	36713.4	0.318109	5.05517	Control	1.5494e+06	1	Cerebellum gm R	364
sub-09	Cerebellum_gm_l	42.4647	2.22	37507	0.309558	5.05517	Control	1.5494e+06	1	Cerebellum gm L	364
sub-09	Cerebellum_dentate_l	36.6669	0.98	809.97	0.228806	5.05517	Control	1.5494e+06	1	Cerebellum dentate L	364
sub-09	Cerebellum_dentate_r	43.1374	0.81	840.56	0.222157	5.05517	Control	1.5494e+06	1	Cerebellum dentate R	364
sub-10	Hippocampus_r	46.264	2.13	1465.87	0.332964	4.94879	PSP	1.63853e+06	0	Hippocampus R	161
sub-10	Hippocampus_l	48.3464	2.13	1286.29	0.35725	4.94879	PSP	1.63853e+06	0	Hippocampus L	161
sub-10	Amygdala_r	49.9068	2.58	962.06	0.352372	4.94879	PSP	1.63853e+06	0	Amygdala R	161
sub-10	Amygdala_l	56.2474	2.59	1025.69	0.328638	4.94879	PSP	1.63853e+06	0	Amygdala L	161
sub-10	Ant_TL_med_r	57.1828	2.38	4411.77	0.295829	4.94879	PSP	1.63853e+06	0	Anterior temporal lobe medial part R	161
sub-10	Ant_TL_med_l	61.198	2.4	3822.15	0.314801	4.94879	PSP	1.63853e+06	0	Anterior temporal lobe medial part L	161
sub-10	Ant_TL_inf_lat_r	25.9357	2.79	1796	0.333957	4.94879	PSP	1.63853e+06	0	Anterior temporal lobe lateral part R	161
sub-10	Ant_TL_inf_lat_l	20.9198	2.68	1605.84	0.34005	4.94879	PSP	1.63853e+06	0	Anterior temporal lobe lateral part L	161
sub-10	G_paraH_amb_r	50.1048	1.9	2685.92	0.308284	4.94879	PSP	1.63853e+06	0	Parahippocampal and ambient gyri R	161
sub-10	G_paraH_amb_l	54.5494	1.9	2434.86	0.317417	4.94879	PSP	1.63853e+06	0	Parahippocampal and ambient gyri L	161
sub-10	G_sup_temp_cent_r	56.0056	3.1	6322.14	0.352651	4.94879	PSP	1.63853e+06	0	Superior temporal gyrus central part R	161
sub-10	G_sup_temp_cent_l	65.0682	2.98	5166.8	0.355498	4.94879	PSP	1.63853e+06	0	Superior temporal gyrus central part L	161
sub-10	G_tem_midin_r	49.962	2.75	9233.38	0.34837	4.94879	PSP	1.63853e+06	0	Middle and inferior temporal gyrus R	161
sub-10	G_tem_midin_l	37.5451	2.69	7704.37	0.329649	4.94879	PSP	1.63853e+06	0	Middle and inferior temporal gyrus L	161
sub-10	G_occtem_la_r	58.7873	2.47	2414.27	0.331708	4.94879	PSP	1.63853e+06	0	Fusiform gyrus R	161
sub-10	G_occtem_la_l	53.9273	2.45	2221.51	0.325001	4.94879	PSP	1.63853e+06	0	Fusiform gyrus L	161
sub-10	Insula_l	65.0332	2.58	5916.24	0.28757	4.94879	PSP	1.63853e+06	0	Insula L	161
sub-10	Insula_r	48.2157	2.75	6625.98	0.282225	4.94879	PSP	1.63853e+06	0	Insula R	161
sub-10	OL_rest_lat_l	60.9683	2.96	18527.7	0.363608	4.94879	PSP	1.63853e+06	0	Lateral remainder of occipital lobe L	161
sub-10	OL_rest_lat_r	60.5862	3.01	20608.8	0.38243	4.94879	PSP	1.63853e+06	0	Lateral remainder of occipital lobe R	161
sub-10	G_cing_ant_sup_l	66.5547	2.96	3009.4	0.357986	4.94879	PSP	1.63853e+06	0	Cingulate gyrus anterior part L	161
sub-10	G_cing_ant_sup_r	68.8947	3.13	2783.36	0.362407	4.94879	PSP	1.63853e+06	0	Cingulate gyrus anterior part R	161
sub-10	G_cing_post_l	70.6043	3.33	4367	0.355408	4.94879	PSP	1.63853e+06	0	Cingulate gyrus posterior part L	161
sub-10	G_cing_post_r	68.5724	3.24	4539.78	0.373791	4.94879	PSP	1.63853e+06	0	Cingulate gyrus posterior part R	161
sub-10	FL_mid_fr_G_l	55.3628	3.14	12968.2	0.320406	4.94879	PSP	1.63853e+06	0	Middle frontal gyrus L	161
sub-10	FL_mid_fr_G_r	40.316	3.32	14873.9	0.324791	4.94879	PSP	1.63853e+06	0	Middle frontal gyrus R	161
sub-10	PosteriorTL_l	63.8447	2.78	24390.9	0.363465	4.94879	PSP	1.63853e+06	0	Posterior temporal lobe L	161
sub-10	PosteriorTL_r	62.7844	2.84	24117.2	0.349074	4.94879	PSP	1.63853e+06	0	Posterior temporal lobe R	161
sub-10	PL_rest_l	57.1425	3.03	16389.2	0.325753	4.94879	PSP	1.63853e+06	0	Inferiolateral remainder of parietal lobe L	161
sub-10	PL_rest_r	48.2183	3.11	16952.9	0.325586	4.94879	PSP	1.63853e+06	0	Inferiolateral remainder of parietal lobe R	161
sub-10	CaudateNucl_l	49.5714	2.87	2369.53	0.261955	4.94879	PSP	1.63853e+06	1	Caudate Nucleus L	161
sub-10	CaudateNucl_r	39.3707	2.65	2300.86	0.257841	4.94879	PSP	1.63853e+06	1	Caudate Nucleus R	161
sub-10	NuclAccumb_l	37.9351	2.91	174.74	0.291481	4.94879	PSP	1.63853e+06	1	Nucleus Accumbens L	161
sub-10	NuclAccumb_r	24.7497	3.12	134.93	0.373868	4.94879	PSP	1.63853e+06	1	Nucleus Accumbens R	161
sub-10	Putamen_l	54.4902	3.27	2503.53	0.284067	4.94879	PSP	1.63853e+06	1	Putamen L	161
sub-10	Putamen_r	45.1614	3.37	2579.66	0.283077	4.94879	PSP	1.63853e+06	1	Putamen R	161
sub-10	Thalamus_l	63.1277	2.44	2811.24	0.206842	4.94879	PSP	1.63853e+06	1	Thalamus L	161
sub-10	Thalamus_r	64.8949	2.45	2164.15	0.204334	4.94879	PSP	1.63853e+06	1	Thalamus R	161
sub-10	Pallidum_l	43.536	1.38	22.36	0.277427	4.94879	PSP	1.63853e+06	1	Pallidum L	161
sub-10	Pallidum_r	36.8617	1.44	29.59	0.299831	4.94879	PSP	1.63853e+06	1	Pallidum R	161
sub-10	FL_precen_G_l	55.2061	2.7	8561.89	0.328056	4.94879	PSP	1.63853e+06	0	Precentral gyrus L	161
sub-10	FL_precen_G_r	53.9107	2.8	9218.66	0.333559	4.94879	PSP	1.63853e+06	0	Precentral gyrus R	161
sub-10	FL_OFC_AOG_l	62.1983	2.45	2210.02	0.348376	4.94879	PSP	1.63853e+06	0	Anterior orbital gyrus L	161
sub-10	FL_OFC_AOG_r	32.8152	3.32	2451.42	0.335602	4.94879	PSP	1.63853e+06	0	Anterior orbital gyrus R	161
sub-10	FL_inf_fr_G_l	54.5423	3.16	7308.13	0.335875	4.94879	PSP	1.63853e+06	0	Inferior frontal gyrus L	161
sub-10	FL_inf_fr_G_r	45.3538	3.16	7470.29	0.333469	4.94879	PSP	1.63853e+06	0	Inferior frontal gyrus R	161
sub-10	FL_sup_fr_G_l	41.1051	3.06	16864.7	0.312832	4.94879	PSP	1.63853e+06	0	Superior frontal gryus L	161
sub-10	FL_sup_fr_G_r	40.0786	3.2	17998.6	0.317373	4.94879	PSP	1.63853e+06	0	Superior frontal gyrus R	161
sub-10	PL_postce_G_l	63.2026	2.89	8001.22	0.311237	4.94879	PSP	1.63853e+06	0	Postcentral gyrus L	161
sub-10	PL_postce_G_r	55.64	2.95	8379.6	0.312427	4.94879	PSP	1.63853e+06	0	Postcentral gyrus R	161
sub-10	PL_sup_pa_G_l	68.5123	3.31	16566.7	0.335286	4.94879	PSP	1.63853e+06	0	Superior parietal gyrus L	161
sub-10	PL_sup_pa_G_r	71.0265	3.38	16227.1	0.333539	4.94879	PSP	1.63853e+06	0	Superior parietal gyrus R	161
sub-10	OL_ling_G_l	68.2236	3.2	5804.39	0.354019	4.94879	PSP	1.63853e+06	0	Lingual gyrus L	161
sub-10	OL_ling_G_r	69.0449	3.1	6747.27	0.339399	4.94879	PSP	1.63853e+06	0	Lingual gyrus R	161
sub-10	OL_cuneus_l	73.2276	3.38	4502.88	0.382205	4.94879	PSP	1.63853e+06	0	Cuneus L	161
sub-10	OL_cuneus_r	71.2073	3.31	4969.87	0.351411	4.94879	PSP	1.63853e+06	0	Cuneus R	161
sub-10	FL_OFC_MOG_l	34.8033	2.81	2473.22	0.340796	4.94879	PSP	1.63853e+06	0	Medial orbital gyrus L	161
sub-10	FL_OFC_MOG_r	42.0331	3.06	2591.21	0.340074	4.94879	PSP	1.63853e+06	0	Medial orbital gyrus R	161
sub-10	FL_OFC_LOG_l	58.3571	2.57	1121.87	0.35783	4.94879	PSP	1.63853e+06	0	Lateral orbital gyrus L	161
sub-10	FL_OFC_LOG_r	42.8215	2.83	1692.45	0.316592	4.94879	PSP	1.63853e+06	0	Lateral orbital gyrus R	161
sub-10	FL_OFC_POG_l	69.682	2.71	2214.07	0.335176	4.94879	PSP	1.63853e+06	0	Posterior orbital gyrus L	161
sub-10	FL_OFC_POG_r	63.736	2.71	2743.4	0.317322	4.94879	PSP	1.63853e+06	0	Posterior orbital gyrus R	161
sub-10	S_nigra_l	40.3767	0.99	10.25	0.117712	4.94879	PSP	1.63853e+06	1	Substantia nigra L	161
sub-10	S_nigra_r	25.452	1.02	13.12	0.069892	4.94879	PSP	1.63853e+06	1	Substantia nigra R	161
sub-10	Subgen_antCing_l	5.0177	2.76	477.62	0.361604	4.94879	PSP	1.63853e+06	0	Subgenual frontal cortex L	161
sub-10	Subgen_antCing_r	10.8786	2.62	419.31	0.308584	4.94879	PSP	1.63853e+06	0	Subgenual frontal cortex R	161
sub-10	Subcall_area_l	4.80673	3.02	90.56	0.240086	4.94879	PSP	1.63853e+06	0	Subcallosal area L	161
sub-10	Subcall_area_r	-7.68706	2.74	94.91	0.300612	4.94879	PSP	1.63853e+06	0	Subcallosal area R	161
sub-10	Presubgen_antCing_l	48.8472	3.42	359.96	0.352805	4.94879	PSP	1.63853e+06	0	Presubgenual frontal cortex L	161
sub-10	Presubgen_antCing_r	40.353	3.36	165.62	0.416464	4.94879	PSP	1.63853e+06	0	Presubgenual frontal cortex L	161
sub-10	G_sup_temp_ant_l	61.9889	2.45	2342.95	0.320911	4.94879	PSP	1.63853e+06	0	Superior temporal gyrus anterior part L	161
sub-10	G_sup_temp_ant_r	56.2607	2.52	2520.47	0.305136	4.94879	PSP	1.63853e+06	0	Superior temporal gyrus anterior part R	161
sub-10	Brainstem_mid	58.3706	1.31	5186.36	0.184886	4.94879	PSP	1.63853e+06	1	Midbrain	161
sub-10	Brainstem_pon	54.6093	0.86	11546.9	0.187078	4.94879	PSP	1.63853e+06	1	Pons	161
sub-10	Brainstem_med	14.5841	0.69	1792.93	0.142503	4.94879	PSP	1.63853e+06	1	Medulla	161
sub-10	Cerebellum_gm_r	63.277	2.12	32056.6	0.328406	4.94879	PSP	1.63853e+06	1	Cerebellum gm R	161
sub-10	Cerebellum_gm_l	60.6681	2.16	31873.3	0.332612	4.94879	PSP	1.63853e+06	1	Cerebellum gm L	161
sub-10	Cerebellum_dentate_l	40.1251	0.88	621.51	0.193554	4.94879	PSP	1.63853e+06	1	Cerebellum dentate L	161
sub-10	Cerebellum_dentate_r	54.5079	0.77	643.58	0.195364	4.94879	PSP	1.63853e+06	1	Cerebellum dentate R	161
sub-11	Hippocampus_r	40.6023	2.27	1251.77	0.356505	5.10325	Control	1.67591e+06	0	Hippocampus R	229
sub-11	Hippocampus_l	36.3691	2.25	1123.69	0.353625	5.10325	Control	1.67591e+06	0	Hippocampus L	229
sub-11	Amygdala_r	31.343	2.62	861.22	0.342942	5.10325	Control	1.67591e+06	0	Amygdala R	229
sub-11	Amygdala_l	8.22005	2.71	949.96	0.331959	5.10325	Control	1.67591e+06	0	Amygdala L	229
sub-11	Ant_TL_med_r	53.6773	2.5	4460.24	0.271431	5.10325	Control	1.67591e+06	0	Anterior temporal lobe medial part R	229
sub-11	Ant_TL_med_l	55.9474	2.65	4151.19	0.312421	5.10325	Control	1.67591e+06	0	Anterior temporal lobe medial part L	229
sub-11	Ant_TL_inf_lat_r	53.4811	2.85	2082.42	0.294065	5.10325	Control	1.67591e+06	0	Anterior temporal lobe lateral part R	229
sub-11	Ant_TL_inf_lat_l	61.7206	2.96	1721.91	0.297722	5.10325	Control	1.67591e+06	0	Anterior temporal lobe lateral part L	229
sub-11	G_paraH_amb_r	82.5678	2.23	2404.51	0.311191	5.10325	Control	1.67591e+06	0	Parahippocampal and ambient gyri R	229
sub-11	G_paraH_amb_l	40.6593	2.13	2073.82	0.31494	5.10325	Control	1.67591e+06	0	Parahippocampal and ambient gyri L	229
sub-11	G_sup_temp_cent_r	72.621	3.12	5876.12	0.374094	5.10325	Control	1.67591e+06	0	Superior temporal gyrus central part R	229
sub-11	G_sup_temp_cent_l	91.3626	3.12	5639.6	0.373247	5.10325	Control	1.67591e+06	0	Superior temporal gyrus central part L	229
sub-11	G_tem_midin_r	59.9554	3.06	8194.27	0.348134	5.10325	Control	1.67591e+06	0	Middle and inferior temporal gyrus R	229
sub-11	G_tem_midin_l	47.4208	2.95	7458.95	0.341564	5.10325	Control	1.67591e+06	0	Middle and inferior temporal gyrus L	229
sub-11	G_occtem_la_r	42.5235	2.68	2377.08	0.305407	5.10325	Control	1.67591e+06	0	Fusiform gyrus R	229
sub-11	G_occtem_la_l	38.841	2.6	2090.7	0.311047	5.10325	Control	1.67591e+06	0	Fusiform gyrus L	229
sub-11	Insula_l	70.3271	2.79	5757.37	0.296977	5.10325	Control	1.67591e+06	0	Insula L	229
sub-11	Insula_r	60.0136	2.94	6619.15	0.29429	5.10325	Control	1.67591e+06	0	Insula R	229
sub-11	OL_rest_lat_l	78.6178	3.27	18429.2	0.356058	5.10325	Control	1.67591e+06	0	Lateral remainder of occipital lobe L	229
sub-11	OL_rest_lat_r	81.2457	3.26	19552.1	0.36537	5.10325	Control	1.67591e+06	0	Lateral remainder of occipital lobe R	229
sub-11	G_cing_ant_sup_l	89.3444	3.39	2159.55	0.373492	5.10325	Control	1.67591e+06	0	Cingulate gyrus anterior part L	229
sub-11	G_cing_ant_sup_r	78.2344	3.34	2696.4	0.373032	5.10325	Control	1.67591e+06	0	Cingulate gyrus anterior part R	229
sub-11	G_cing_post_l	98.3332	3.51	3561.69	0.348335	5.10325	Control	1.67591e+06	0	Cingulate gyrus posterior part L	229
sub-11	G_cing_post_r	100.622	3.54	3500.06	0.369283	5.10325	Control	1.67591e+06	0	Cingulate gyrus posterior part R	229
sub-11	FL_mid_fr_G_l	48.001	3.73	13339.7	0.333705	5.10325	Control	1.67591e+06	0	Middle frontal gyrus L	229
sub-11	FL_mid_fr_G_r	55.7388	3.74	13483.2	0.328459	5.10325	Control	1.67591e+06	0	Middle frontal gyrus R	229
sub-11	PosteriorTL_l	77.907	3.12	21342.3	0.365275	5.10325	Control	1.67591e+06	0	Posterior temporal lobe L	229
sub-11	PosteriorTL_r	74.7832	3.15	22889	0.365242	5.10325	Control	1.67591e+06	0	Posterior temporal lobe R	229
sub-11	PL_rest_l	53.5881	3.54	15697.2	0.329064	5.10325	Control	1.67591e+06	0	Inferiolateral remainder of parietal lobe L	229
sub-11	PL_rest_r	59.3428	3.53	15164.8	0.344975	5.10325	Control	1.67591e+06	0	Inferiolateral remainder of parietal lobe R	229
sub-11	CaudateNucl_l	22.5339	2.8	2244.02	0.256296	5.10325	Control	1.67591e+06	1	Caudate Nucleus L	229
sub-11	CaudateNucl_r	15.0139	2.52	2400.42	0.252877	5.10325	Control	1.67591e+06	1	Caudate Nucleus R	229
sub-11	NuclAccumb_l	31.4859	3.13	171.96	0.376144	5.10325	Control	1.67591e+06	1	Nucleus Accumbens L	229
sub-11	NuclAccumb_r	41.8927	3.24	123.33	0.307472	5.10325	Control	1.67591e+06	1	Nucleus Accumbens R	229
sub-11	Putamen_l	11.0788	3.34	2249.47	0.285473	5.10325	Control	1.67591e+06	1	Putamen L	229
sub-11	Putamen_r	-14.3449	3.32	2514.49	0.262771	5.10325	Control	1.67591e+06	1	Putamen R	229
sub-11	Thalamus_l	33.2652	2.27	1873.57	0.193674	5.10325	Control	1.67591e+06	1	Thalamus L	229
sub-11	Thalamus_r	33.5979	2.21	1353.16	0.186285	5.10325	Control	1.67591e+06	1	Thalamus R	229
sub-11	Pallidum_l	34.6942	1.54	196.07	0.329982	5.10325	Control	1.67591e+06	1	Pallidum L	229
sub-11	Pallidum_r	-28.0774	1.79	172.41	0.285399	5.10325	Control	1.67591e+06	1	Pallidum R	229
sub-11	FL_precen_G_l	79.8191	3.14	10453.4	0.327476	5.10325	Control	1.67591e+06	0	Precentral gyrus L	229
sub-11	FL_precen_G_r	70.7601	3.18	11263	0.344176	5.10325	Control	1.67591e+06	0	Precentral gyrus R	229
sub-11	FL_OFC_AOG_l	52.3342	2.75	2406.41	0.325266	5.10325	Control	1.67591e+06	0	Anterior orbital gyrus L	229
sub-11	FL_OFC_AOG_r	43.7699	3.33	2633.07	0.330465	5.10325	Control	1.67591e+06	0	Anterior orbital gyrus R	229
sub-11	FL_inf_fr_G_l	71.8737	3.58	7589.42	0.345655	5.10325	Control	1.67591e+06	0	Inferior frontal gyrus L	229
sub-11	FL_inf_fr_G_r	58.0662	3.53	7576.29	0.343924	5.10325	Control	1.67591e+06	0	Inferior frontal gyrus R	229
sub-11	FL_sup_fr_G_l	61.3484	3.56	16850	0.315327	5.10325	Control	1.67591e+06	0	Superior frontal gryus L	229
sub-11	FL_sup_fr_G_r	61.1442	3.65	17638.3	0.315993	5.10325	Control	1.67591e+06	0	Superior frontal gyrus R	229
sub-11	PL_postce_G_l	91.6213	3.24	7735.57	0.321667	5.10325	Control	1.67591e+06	0	Postcentral gyrus L	229
sub-11	PL_postce_G_r	89.9914	3.28	9246.64	0.338903	5.10325	Control	1.67591e+06	0	Postcentral gyrus R	229
sub-11	PL_sup_pa_G_l	87.9459	3.79	13498.4	0.324979	5.10325	Control	1.67591e+06	0	Superior parietal gyrus L	229
sub-11	PL_sup_pa_G_r	86.8179	3.73	15008	0.315096	5.10325	Control	1.67591e+06	0	Superior parietal gyrus R	229
sub-11	OL_ling_G_l	86.9201	3.52	6099.47	0.364553	5.10325	Control	1.67591e+06	0	Lingual gyrus L	229
sub-11	OL_ling_G_r	92.8888	3.52	6114.34	0.327955	5.10325	Control	1.67591e+06	0	Lingual gyrus R	229
sub-11	OL_cuneus_l	88.4864	3.65	4665.2	0.37345	5.10325	Control	1.67591e+06	0	Cuneus L	229
sub-11	OL_cuneus_r	95.9342	3.71	4346.08	0.354018	5.10325	Control	1.67591e+06	0	Cuneus R	229
sub-11	FL_OFC_MOG_l	91.9074	2.86	2608.55	0.338147	5.10325	Control	1.67591e+06	0	Medial orbital gyrus L	229
sub-11	FL_OFC_MOG_r	97.2609	2.89	2534.98	0.314792	5.10325	Control	1.67591e+06	0	Medial orbital gyrus R	229
sub-11	FL_OFC_LOG_l	47.7874	2.93	1405.57	0.317474	5.10325	Control	1.67591e+06	0	Lateral orbital gyrus L	229
sub-11	FL_OFC_LOG_r	54.5974	2.91	1602.23	0.333266	5.10325	Control	1.67591e+06	0	Lateral orbital gyrus R	229
sub-11	FL_OFC_POG_l	62.6205	2.72	2135.75	0.306611	5.10325	Control	1.67591e+06	0	Posterior orbital gyrus L	229
sub-11	FL_OFC_POG_r	61.0601	2.74	2223.28	0.333077	5.10325	Control	1.67591e+06	0	Posterior orbital gyrus R	229
sub-11	S_nigra_l	27.1575	1.04	3.95	0.13073	5.10325	Control	1.67591e+06	1	Substantia nigra L	229
sub-11	S_nigra_r	30.5741	1.04	3.07	0.164286	5.10325	Control	1.67591e+06	1	Substantia nigra R	229
sub-11	Subgen_antCing_l	44.2949	3.32	689.78	0.398647	5.10325	Control	1.67591e+06	0	Subgenual frontal cortex L	229
sub-11	Subgen_antCing_r	54.4754	2.95	544.26	0.362201	5.10325	Control	1.67591e+06	0	Subgenual frontal cortex R	229
sub-11	Subcall_area_l	30.5397	3.55	77.56	0.299329	5.10325	Control	1.67591e+06	0	Subcallosal area L	229
sub-11	Subcall_area_r	29.1237	3.66	72.63	0.254761	5.10325	Control	1.67591e+06	0	Subcallosal area R	229
sub-11	Presubgen_antCing_l	53.6178	4.15	358.99	0.395348	5.10325	Control	1.67591e+06	0	Presubgenual frontal cortex L	229
sub-11	Presubgen_antCing_r	52.838	3.55	344	0.393152	5.10325	Control	1.67591e+06	0	Presubgenual frontal cortex L	229
sub-11	G_sup_temp_ant_l	74.3283	2.61	2574.05	0.296453	5.10325	Control	1.67591e+06	0	Superior temporal gyrus anterior part L	229
sub-11	G_sup_temp_ant_r	72.7547	2.58	2223.33	0.285142	5.10325	Control	1.67591e+06	0	Superior temporal gyrus anterior part R	229
sub-11	Brainstem_mid	27.1381	1.31	4849.48	0.159764	5.10325	Control	1.67591e+06	1	Midbrain	229
sub-11	Brainstem_pon	28.055	1.13	10264.4	0.163382	5.10325	Control	1.67591e+06	1	Pons	229
sub-11	Brainstem_med	42.5974	1.11	1668.83	0.146406	5.10325	Control	1.67591e+06	1	Medulla	229
sub-11	Cerebellum_gm_r	77.3195	2.6	38617.7	0.366169	5.10325	Control	1.67591e+06	1	Cerebellum gm R	229
sub-11	Cerebellum_gm_l	70.5751	2.54	39461.9	0.362329	5.10325	Control	1.67591e+06	1	Cerebellum gm L	229
sub-11	Cerebellum_dentate_l	32.8096	1.29	797.69	0.234562	5.10325	Control	1.67591e+06	1	Cerebellum dentate L	229
sub-11	Cerebellum_dentate_r	22.2508	1.06	773.54	0.246497	5.10325	Control	1.67591e+06	1	Cerebellum dentate R	229
sub-12	Hippocampus_r	6.44787	1.8	1081.55	0.316434	5.01274	PSP	1.31421e+06	0	Hippocampus R	179
sub-12	Hippocampus_l	25.9822	1.89	1022.34	0.303317	5.01274	PSP	1.31421e+06	0	Hippocampus L	179
sub-12	Amygdala_r	26.5595	2.1	640.01	0.362884	5.01274	PSP	1.31421e+06	0	Amygdala R	179
sub-12	Amygdala_l	-4.97958	2.09	649.11	0.341826	5.01274	PSP	1.31421e+06	0	Amygdala L	179
sub-12	Ant_TL_med_r	26.4012	2	2873.43	0.268624	5.01274	PSP	1.31421e+06	0	Anterior temporal lobe medial part R	179
sub-12	Ant_TL_med_l	30.9879	2.14	2919.69	0.307458	5.01274	PSP	1.31421e+06	0	Anterior temporal lobe medial part L	179
sub-12	Ant_TL_inf_lat_r	23.3805	2.4	1418.69	0.300056	5.01274	PSP	1.31421e+06	0	Anterior temporal lobe lateral part R	179
sub-12	Ant_TL_inf_lat_l	48.9448	2.39	1366.8	0.288589	5.01274	PSP	1.31421e+06	0	Anterior temporal lobe lateral part L	179
sub-12	G_paraH_amb_r	30.2412	1.76	2340.33	0.261493	5.01274	PSP	1.31421e+06	0	Parahippocampal and ambient gyri R	179
sub-12	G_paraH_amb_l	46.7785	1.72	1737.9	0.289063	5.01274	PSP	1.31421e+06	0	Parahippocampal and ambient gyri L	179
sub-12	G_sup_temp_cent_r	-7.7303	1.98	4214	0.283448	5.01274	PSP	1.31421e+06	0	Superior temporal gyrus central part R	179
sub-12	G_sup_temp_cent_l	11.3592	2.01	4332.55	0.268525	5.01274	PSP	1.31421e+06	0	Superior temporal gyrus central part L	179
sub-12	G_tem_midin_r	41.0493	2.21	5824.33	0.304154	5.01274	PSP	1.31421e+06	0	Middle and inferior temporal gyrus R	179
sub-12	G_tem_midin_l	54.9322	2.24	5439.13	0.276366	5.01274	PSP	1.31421e+06	0	Middle and inferior temporal gyrus L	179
sub-12	G_occtem_la_r	22.7964	2.29	1707.36	0.298582	5.01274	PSP	1.31421e+06	0	Fusiform gyrus R	179
sub-12	G_occtem_la_l	9.14207	2.1	1516.54	0.296827	5.01274	PSP	1.31421e+06	0	Fusiform gyrus L	179
sub-12	Insula_l	20.0131	1.98	5298.92	0.211848	5.01274	PSP	1.31421e+06	0	Insula L	179
sub-12	Insula_r	-11.893	2.06	5391.87	0.234524	5.01274	PSP	1.31421e+06	0	Insula R	179
sub-12	OL_rest_lat_l	37.6426	2.32	11371.6	0.341588	5.01274	PSP	1.31421e+06	0	Lateral remainder of occipital lobe L	179
sub-12	OL_rest_lat_r	38.748	2.42	12608.2	0.356392	5.01274	PSP	1.31421e+06	0	Lateral remainder of occipital lobe R	179
sub-12	G_cing_ant_sup_l	59.2243	2.14	2277.6	0.274158	5.01274	PSP	1.31421e+06	0	Cingulate gyrus anterior part L	179
sub-12	G_cing_ant_sup_r	49.469	2.32	1441.73	0.2547	5.01274	PSP	1.31421e+06	0	Cingulate gyrus anterior part R	179
sub-12	G_cing_post_l	71.5703	2.6	2562.62	0.308095	5.01274	PSP	1.31421e+06	0	Cingulate gyrus posterior part L	179
sub-12	G_cing_post_r	69.2669	2.6	2280.16	0.336492	5.01274	PSP	1.31421e+06	0	Cingulate gyrus posterior part R	179
sub-12	FL_mid_fr_G_l	53.8014	2.39	10858.7	0.268217	5.01274	PSP	1.31421e+06	0	Middle frontal gyrus L	179
sub-12	FL_mid_fr_G_r	54.4707	2.71	10227.3	0.281178	5.01274	PSP	1.31421e+06	0	Middle frontal gyrus R	179
sub-12	PosteriorTL_l	49.6921	2.12	15657.7	0.293805	5.01274	PSP	1.31421e+06	0	Posterior temporal lobe L	179
sub-12	PosteriorTL_r	37.5196	2.23	16510.3	0.311455	5.01274	PSP	1.31421e+06	0	Posterior temporal lobe R	179
sub-12	PL_rest_l	50.4491	2.24	10369.6	0.276424	5.01274	PSP	1.31421e+06	0	Inferiolateral remainder of parietal lobe L	179
sub-12	PL_rest_r	41.2707	2.41	11376.5	0.292563	5.01274	PSP	1.31421e+06	0	Inferiolateral remainder of parietal lobe R	179
sub-12	CaudateNucl_l	30.5291	1.86	1618.37	0.216685	5.01274	PSP	1.31421e+06	1	Caudate Nucleus L	179
sub-12	CaudateNucl_r	55.3114	1.82	1704.83	0.193621	5.01274	PSP	1.31421e+06	1	Caudate Nucleus R	179
sub-12	NuclAccumb_l	27.3873	2.47	105.54	0.312036	5.01274	PSP	1.31421e+06	1	Nucleus Accumbens L	179
sub-12	NuclAccumb_r	42.5206	2.37	90.68	0.277119	5.01274	PSP	1.31421e+06	1	Nucleus Accumbens R	179
sub-12	Putamen_l	38.0193	2.61	2123.24	0.252385	5.01274	PSP	1.31421e+06	1	Putamen L	179
sub-12	Putamen_r	46.5436	2.62	1980.03	0.261261	5.01274	PSP	1.31421e+06	1	Putamen R	179
sub-12	Thalamus_l	68.4771	1.58	1029.18	0.180567	5.01274	PSP	1.31421e+06	1	Thalamus L	179
sub-12	Thalamus_r	64.8742	1.58	898.6	0.18151	5.01274	PSP	1.31421e+06	1	Thalamus R	179
sub-12	Pallidum_l	26.8553	1.08	129.47	0.191462	5.01274	PSP	1.31421e+06	1	Pallidum L	179
sub-12	Pallidum_r	35.8083	1.08	60.9	0.207678	5.01274	PSP	1.31421e+06	1	Pallidum R	179
sub-12	FL_precen_G_l	46.2239	2.19	7273.07	0.261299	5.01274	PSP	1.31421e+06	0	Precentral gyrus L	179
sub-12	FL_precen_G_r	42.5329	2.27	7282.22	0.294307	5.01274	PSP	1.31421e+06	0	Precentral gyrus R	179
sub-12	FL_OFC_AOG_l	41.9085	2.02	1659.42	0.293278	5.01274	PSP	1.31421e+06	0	Anterior orbital gyrus L	179
sub-12	FL_OFC_AOG_r	29.5363	2.55	1751.69	0.303981	5.01274	PSP	1.31421e+06	0	Anterior orbital gyrus R	179
sub-12	FL_inf_fr_G_l	39.3821	2.21	5185.59	0.266686	5.01274	PSP	1.31421e+06	0	Inferior frontal gyrus L	179
sub-12	FL_inf_fr_G_r	19.8319	2.27	5230.24	0.263434	5.01274	PSP	1.31421e+06	0	Inferior frontal gyrus R	179
sub-12	FL_sup_fr_G_l	61.2024	2.38	12192.7	0.279689	5.01274	PSP	1.31421e+06	0	Superior frontal gryus L	179
sub-12	FL_sup_fr_G_r	57.4976	2.54	12508.8	0.279609	5.01274	PSP	1.31421e+06	0	Superior frontal gyrus R	179
sub-12	PL_postce_G_l	36.1547	2.1	4859.93	0.267693	5.01274	PSP	1.31421e+06	0	Postcentral gyrus L	179
sub-12	PL_postce_G_r	43.0393	2.42	4780.8	0.3	5.01274	PSP	1.31421e+06	0	Postcentral gyrus R	179
sub-12	PL_sup_pa_G_l	69.252	2.74	10496.1	0.308593	5.01274	PSP	1.31421e+06	0	Superior parietal gyrus L	179
sub-12	PL_sup_pa_G_r	63.4365	2.77	10838.1	0.305124	5.01274	PSP	1.31421e+06	0	Superior parietal gyrus R	179
sub-12	OL_ling_G_l	61.2325	2.6	3119.98	0.323002	5.01274	PSP	1.31421e+06	0	Lingual gyrus L	179
sub-12	OL_ling_G_r	78.5532	2.6	3631.36	0.299194	5.01274	PSP	1.31421e+06	0	Lingual gyrus R	179
sub-12	OL_cuneus_l	60.0894	2.62	2339.06	0.330765	5.01274	PSP	1.31421e+06	0	Cuneus L	179
sub-12	OL_cuneus_r	66.6669	2.45	2374.26	0.325984	5.01274	PSP	1.31421e+06	0	Cuneus R	179
sub-12	FL_OFC_MOG_l	51.2303	2.31	1662.98	0.302373	5.01274	PSP	1.31421e+06	0	Medial orbital gyrus L	179
sub-12	FL_OFC_MOG_r	41.0095	2.33	1854.82	0.29954	5.01274	PSP	1.31421e+06	0	Medial orbital gyrus R	179
sub-12	FL_OFC_LOG_l	32.1855	2.28	944.65	0.272597	5.01274	PSP	1.31421e+06	0	Lateral orbital gyrus L	179
sub-12	FL_OFC_LOG_r	44.9743	2.24	977.67	0.24836	5.01274	PSP	1.31421e+06	0	Lateral orbital gyrus R	179
sub-12	FL_OFC_POG_l	53.9139	2.18	1745.75	0.284945	5.01274	PSP	1.31421e+06	0	Posterior orbital gyrus L	179
sub-12	FL_OFC_POG_r	26.5008	2.07	1853.61	0.280204	5.01274	PSP	1.31421e+06	0	Posterior orbital gyrus R	179
sub-12	S_nigra_l	9.33905	0.72	11.07	0.091111	5.01274	PSP	1.31421e+06	1	Substantia nigra L	179
sub-12	S_nigra_r	6.24282	0.64	20.56	0.052882	5.01274	PSP	1.31421e+06	1	Substantia nigra R	179
sub-12	Subgen_antCing_l	30.8533	1.84	254.46	0.302432	5.01274	PSP	1.31421e+06	0	Subgenual frontal cortex L	179
sub-12	Subgen_antCing_r	39.2081	1.72	310.74	0.261231	5.01274	PSP	1.31421e+06	0	Subgenual frontal cortex R	179
sub-12	Subcall_area_l	7.2534	2.23	43.49	0.196724	5.01274	PSP	1.31421e+06	0	Subcallosal area L	179
sub-12	Subcall_area_r	26.1164	2.07	51.75	0.191441	5.01274	PSP	1.31421e+06	0	Subcallosal area R	179
sub-12	Presubgen_antCing_l	36.8305	2.73	200.9	0.288163	5.01274	PSP	1.31421e+06	0	Presubgenual frontal cortex L	179
sub-12	Presubgen_antCing_r	47.2693	1.98	71.84	0.265975	5.01274	PSP	1.31421e+06	0	Presubgenual frontal cortex L	179
sub-12	G_sup_temp_ant_l	16.9051	1.85	1883.69	0.289099	5.01274	PSP	1.31421e+06	0	Superior temporal gyrus anterior part L	179
sub-12	G_sup_temp_ant_r	-15.492	1.97	2129.22	0.306956	5.01274	PSP	1.31421e+06	0	Superior temporal gyrus anterior part R	179
sub-12	Brainstem_mid	47.4443	0.88	3695.04	0.136601	5.01274	PSP	1.31421e+06	1	Midbrain	179
sub-12	Brainstem_pon	24.5843	0.64	7890.59	0.159635	5.01274	PSP	1.31421e+06	1	Pons	179
sub-12	Brainstem_med	-39.1897	0.43	1357.4	0.142468	5.01274	PSP	1.31421e+06	1	Medulla	179
sub-12	Cerebellum_gm_r	60.5604	1.8	31513.7	0.363881	5.01274	PSP	1.31421e+06	1	Cerebellum gm R	179
sub-12	Cerebellum_gm_l	57.7899	1.74	31981	0.356678	5.01274	PSP	1.31421e+06	1	Cerebellum gm L	179
sub-12	Cerebellum_dentate_l	34.8716	0.81	635.53	0.217533	5.01274	PSP	1.31421e+06	1	Cerebellum dentate L	179
sub-12	Cerebellum_dentate_r	36.1212	0.62	652.35	0.22493	5.01274	PSP	1.31421e+06	1	Cerebellum dentate R	179
sub-13	Hippocampus_r	76.5686	1.38	1254.96	0.331266	5.53233	PSP	1.35141e+06	0	Hippocampus R	147
sub-13	Hippocampus_l	65.8575	1.58	1155.67	0.339166	5.53233	PSP	1.35141e+06	0	Hippocampus L	147
sub-13	Amygdala_r	92.1926	1.67	915.04	0.359477	5.53233	PSP	1.35141e+06	0	Amygdala R	147
sub-13	Amygdala_l	78.1917	1.87	965.18	0.327317	5.53233	PSP	1.35141e+06	0	Amygdala L	147
sub-13	Ant_TL_med_r	59.6647	1.61	4037.17	0.305255	5.53233	PSP	1.35141e+06	0	Anterior temporal lobe medial part R	147
sub-13	Ant_TL_med_l	56.1634	1.79	3501.16	0.310908	5.53233	PSP	1.35141e+06	0	Anterior temporal lobe medial part L	147
sub-13	Ant_TL_inf_lat_r	37.5544	1.81	1634.4	0.369214	5.53233	PSP	1.35141e+06	0	Anterior temporal lobe lateral part R	147
sub-13	Ant_TL_inf_lat_l	50.3691	1.75	1268.95	0.325016	5.53233	PSP	1.35141e+06	0	Anterior temporal lobe lateral part L	147
sub-13	G_paraH_amb_r	90.673	1.42	2394	0.291968	5.53233	PSP	1.35141e+06	0	Parahippocampal and ambient gyri R	147
sub-13	G_paraH_amb_l	81.9748	1.41	2016.56	0.288679	5.53233	PSP	1.35141e+06	0	Parahippocampal and ambient gyri L	147
sub-13	G_sup_temp_cent_r	99.5261	2.15	6242.03	0.37399	5.53233	PSP	1.35141e+06	0	Superior temporal gyrus central part R	147
sub-13	G_sup_temp_cent_l	98.7293	2.17	6304.25	0.384471	5.53233	PSP	1.35141e+06	0	Superior temporal gyrus central part L	147
sub-13	G_tem_midin_r	52.5623	1.87	8088.28	0.348164	5.53233	PSP	1.35141e+06	0	Middle and inferior temporal gyrus R	147
sub-13	G_tem_midin_l	54.6845	1.71	7935.91	0.319944	5.53233	PSP	1.35141e+06	0	Middle and inferior temporal gyrus L	147
sub-13	G_occtem_la_r	70	1.64	1954.87	0.30333	5.53233	PSP	1.35141e+06	0	Fusiform gyrus R	147
sub-13	G_occtem_la_l	68.293	1.71	2235.39	0.310033	5.53233	PSP	1.35141e+06	0	Fusiform gyrus L	147
sub-13	Insula_l	84.6865	1.77	6335.66	0.294521	5.53233	PSP	1.35141e+06	0	Insula L	147
sub-13	Insula_r	87.1975	2.02	6220.71	0.300611	5.53233	PSP	1.35141e+06	0	Insula R	147
sub-13	OL_rest_lat_l	79.1871	1.88	17435.1	0.358331	5.53233	PSP	1.35141e+06	0	Lateral remainder of occipital lobe L	147
sub-13	OL_rest_lat_r	82.2058	1.97	17820.2	0.3662	5.53233	PSP	1.35141e+06	0	Lateral remainder of occipital lobe R	147
sub-13	G_cing_ant_sup_l	100.049	2.49	2099.6	0.346919	5.53233	PSP	1.35141e+06	0	Cingulate gyrus anterior part L	147
sub-13	G_cing_ant_sup_r	103.819	2.38	4045.99	0.343058	5.53233	PSP	1.35141e+06	0	Cingulate gyrus anterior part R	147
sub-13	G_cing_post_l	103.285	2.68	3039.45	0.346401	5.53233	PSP	1.35141e+06	0	Cingulate gyrus posterior part L	147
sub-13	G_cing_post_r	101.028	2.5	3366.18	0.382411	5.53233	PSP	1.35141e+06	0	Cingulate gyrus posterior part R	147
sub-13	FL_mid_fr_G_l	80.1853	2.5	14369.2	0.319193	5.53233	PSP	1.35141e+06	0	Middle frontal gyrus L	147
sub-13	FL_mid_fr_G_r	85.254	2.59	13346.6	0.312699	5.53233	PSP	1.35141e+06	0	Middle frontal gyrus R	147
sub-13	PosteriorTL_l	92.4454	1.77	24316.1	0.360977	5.53233	PSP	1.35141e+06	0	Posterior temporal lobe L	147
sub-13	PosteriorTL_r	92.7038	1.91	24670.2	0.356589	5.53233	PSP	1.35141e+06	0	Posterior temporal lobe R	147
sub-13	PL_rest_l	54.9165	2.32	16573.9	0.359616	5.53233	PSP	1.35141e+06	0	Inferiolateral remainder of parietal lobe L	147
sub-13	PL_rest_r	69.6113	2.36	17309	0.36574	5.53233	PSP	1.35141e+06	0	Inferiolateral remainder of parietal lobe R	147
sub-13	CaudateNucl_l	31.575	1.61	2012.44	0.27827	5.53233	PSP	1.35141e+06	1	Caudate Nucleus L	147
sub-13	CaudateNucl_r	88.304	1.66	1910.32	0.272137	5.53233	PSP	1.35141e+06	1	Caudate Nucleus R	147
sub-13	NuclAccumb_l	33.2805	2.08	160.68	0.356436	5.53233	PSP	1.35141e+06	1	Nucleus Accumbens L	147
sub-13	NuclAccumb_r	55.6197	2.11	109.87	0.332906	5.53233	PSP	1.35141e+06	1	Nucleus Accumbens R	147
sub-13	Putamen_l	94.1865	2.07	1836.57	0.297587	5.53233	PSP	1.35141e+06	1	Putamen L	147
sub-13	Putamen_r	97.7403	2.28	1711.33	0.309397	5.53233	PSP	1.35141e+06	1	Putamen R	147
sub-13	Thalamus_l	85.0882	1.71	1286.44	0.201436	5.53233	PSP	1.35141e+06	1	Thalamus L	147
sub-13	Thalamus_r	86.9064	1.73	794.22	0.184305	5.53233	PSP	1.35141e+06	1	Thalamus R	147
sub-13	Pallidum_l	64.6421	0.86	5.67	0.240764	5.53233	PSP	1.35141e+06	1	Pallidum L	147
sub-13	Pallidum_r	78.0426	1.16	5.06	0.223778	5.53233	PSP	1.35141e+06	1	Pallidum R	147
sub-13	FL_precen_G_l	88.8807	2.3	9857.99	0.324029	5.53233	PSP	1.35141e+06	0	Precentral gyrus L	147
sub-13	FL_precen_G_r	80.0422	2.36	9692.98	0.347468	5.53233	PSP	1.35141e+06	0	Precentral gyrus R	147
sub-13	FL_OFC_AOG_l	8.69484	1.61	2168.75	0.322721	5.53233	PSP	1.35141e+06	0	Anterior orbital gyrus L	147
sub-13	FL_OFC_AOG_r	62.1487	1.98	2555.18	0.324932	5.53233	PSP	1.35141e+06	0	Anterior orbital gyrus R	147
sub-13	FL_inf_fr_G_l	70.1581	2.19	5759.59	0.335509	5.53233	PSP	1.35141e+06	0	Inferior frontal gyrus L	147
sub-13	FL_inf_fr_G_r	95.6614	2.24	6021.4	0.337377	5.53233	PSP	1.35141e+06	0	Inferior frontal gyrus R	147
sub-13	FL_sup_fr_G_l	71.4081	2.42	16703.8	0.313388	5.53233	PSP	1.35141e+06	0	Superior frontal gryus L	147
sub-13	FL_sup_fr_G_r	84.4887	2.55	15289.6	0.310306	5.53233	PSP	1.35141e+06	0	Superior frontal gyrus R	147
sub-13	PL_postce_G_l	70.5394	2.56	7572.04	0.343492	5.53233	PSP	1.35141e+06	0	Postcentral gyrus L	147
sub-13	PL_postce_G_r	94.6155	2.52	6796.14	0.357629	5.53233	PSP	1.35141e+06	0	Postcentral gyrus R	147
sub-13	PL_sup_pa_G_l	71.7593	2.72	13972	0.354384	5.53233	PSP	1.35141e+06	0	Superior parietal gyrus L	147
sub-13	PL_sup_pa_G_r	80.5259	2.76	13407.7	0.358373	5.53233	PSP	1.35141e+06	0	Superior parietal gyrus R	147
sub-13	OL_ling_G_l	89.4133	2.22	4588.8	0.365188	5.53233	PSP	1.35141e+06	0	Lingual gyrus L	147
sub-13	OL_ling_G_r	87.0734	2.24	5828.09	0.352109	5.53233	PSP	1.35141e+06	0	Lingual gyrus R	147
sub-13	OL_cuneus_l	87.147	2.59	4305.23	0.361916	5.53233	PSP	1.35141e+06	0	Cuneus L	147
sub-13	OL_cuneus_r	88.2703	2.5	3973.91	0.339256	5.53233	PSP	1.35141e+06	0	Cuneus R	147
sub-13	FL_OFC_MOG_l	75.1076	1.79	1887.62	0.33576	5.53233	PSP	1.35141e+06	0	Medial orbital gyrus L	147
sub-13	FL_OFC_MOG_r	60.2491	1.73	2011.21	0.35528	5.53233	PSP	1.35141e+06	0	Medial orbital gyrus R	147
sub-13	FL_OFC_LOG_l	53.9745	1.98	1319.16	0.336288	5.53233	PSP	1.35141e+06	0	Lateral orbital gyrus L	147
sub-13	FL_OFC_LOG_r	66.6739	1.86	2032.19	0.315424	5.53233	PSP	1.35141e+06	0	Lateral orbital gyrus R	147
sub-13	FL_OFC_POG_l	70.3533	1.85	2042.4	0.3319	5.53233	PSP	1.35141e+06	0	Posterior orbital gyrus L	147
sub-13	FL_OFC_POG_r	57.7171	1.9	2244.43	0.311035	5.53233	PSP	1.35141e+06	0	Posterior orbital gyrus R	147
sub-13	S_nigra_l	28.6518	0.9	6.36	0.07731	5.53233	PSP	1.35141e+06	1	Substantia nigra L	147
sub-13	S_nigra_r	30.4407	0.68	4.62	0.086729	5.53233	PSP	1.35141e+06	1	Substantia nigra R	147
sub-13	Subgen_antCing_l	56.5719	2.18	583.76	0.362172	5.53233	PSP	1.35141e+06	0	Subgenual frontal cortex L	147
sub-13	Subgen_antCing_r	60.9811	1.93	595.43	0.375721	5.53233	PSP	1.35141e+06	0	Subgenual frontal cortex R	147
sub-13	Subcall_area_l	40.6964	2.06	66.37	0.282565	5.53233	PSP	1.35141e+06	0	Subcallosal area L	147
sub-13	Subcall_area_r	59.1784	2.17	77.9	0.268589	5.53233	PSP	1.35141e+06	0	Subcallosal area R	147
sub-13	Presubgen_antCing_l	58.7264	2.83	410.4	0.390948	5.53233	PSP	1.35141e+06	0	Presubgenual frontal cortex L	147
sub-13	Presubgen_antCing_r	77.0586	2.4	352.06	0.389023	5.53233	PSP	1.35141e+06	0	Presubgenual frontal cortex L	147
sub-13	G_sup_temp_ant_l	76.2867	1.92	1816.29	0.306923	5.53233	PSP	1.35141e+06	0	Superior temporal gyrus anterior part L	147
sub-13	G_sup_temp_ant_r	53.4269	1.86	2298.55	0.327128	5.53233	PSP	1.35141e+06	0	Superior temporal gyrus anterior part R	147
sub-13	Brainstem_mid	83.9037	0.98	2829.56	0.136087	5.53233	PSP	1.35141e+06	1	Midbrain	147
sub-13	Brainstem_pon	58.3211	0.65	7627.55	0.153764	5.53233	PSP	1.35141e+06	1	Pons	147
sub-13	Brainstem_med	19.5785	0.4	1206.52	0.147935	5.53233	PSP	1.35141e+06	1	Medulla	147
sub-13	Cerebellum_gm_r	60.2738	1.59	33813.2	0.329231	5.53233	PSP	1.35141e+06	1	Cerebellum gm R	147
sub-13	Cerebellum_gm_l	68.8624	1.45	33766.2	0.326019	5.53233	PSP	1.35141e+06	1	Cerebellum gm L	147
sub-13	Cerebellum_dentate_l	39.0303	0.67	666.21	0.230813	5.53233	PSP	1.35141e+06	1	Cerebellum dentate L	147
sub-13	Cerebellum_dentate_r	69.9288	0.54	662.84	0.23836	5.53233	PSP	1.35141e+06	1	Cerebellum dentate R	147
sub-14	Hippocampus_r	29.6471	2.12	1781.69	0.346028	5.35294	Control	1.6879e+06	0	Hippocampus R	37
sub-14	Hippocampus_l	29.7894	2.12	1464.48	0.328749	5.35294	Control	1.6879e+06	0	Hippocampus L	37
sub-14	Amygdala_r	23.3117	2.48	990.12	0.318034	5.35294	Control	1.6879e+06	0	Amygdala R	37
sub-14	Amygdala_l	13.5234	2.58	1026.48	0.303589	5.35294	Control	1.6879e+06	0	Amygdala L	37
sub-14	Ant_TL_med_r	22.7378	2.46	4302	0.311729	5.35294	Control	1.6879e+06	0	Anterior temporal lobe medial part R	37
sub-14	Ant_TL_med_l	5.14152	2.56	3327.02	0.346131	5.35294	Control	1.6879e+06	0	Anterior temporal lobe medial part L	37
sub-14	Ant_TL_inf_lat_r	68.951	2.87	2335.1	0.332504	5.35294	Control	1.6879e+06	0	Anterior temporal lobe lateral part R	37
sub-14	Ant_TL_inf_lat_l	37.689	2.71	1798.89	0.33951	5.35294	Control	1.6879e+06	0	Anterior temporal lobe lateral part L	37
sub-14	G_paraH_amb_r	13.2787	2.1	2105.51	0.3	5.35294	Control	1.6879e+06	0	Parahippocampal and ambient gyri R	37
sub-14	G_paraH_amb_l	10.5145	2.01	2084.16	0.307888	5.35294	Control	1.6879e+06	0	Parahippocampal and ambient gyri L	37
sub-14	G_sup_temp_cent_r	97.1945	3.12	7645.26	0.379248	5.35294	Control	1.6879e+06	0	Superior temporal gyrus central part R	37
sub-14	G_sup_temp_cent_l	95.1955	3.03	6471.61	0.387662	5.35294	Control	1.6879e+06	0	Superior temporal gyrus central part L	37
sub-14	G_tem_midin_r	61.2692	3	11269.4	0.34709	5.35294	Control	1.6879e+06	0	Middle and inferior temporal gyrus R	37
sub-14	G_tem_midin_l	54.4617	2.79	8925.44	0.325169	5.35294	Control	1.6879e+06	0	Middle and inferior temporal gyrus L	37
sub-14	G_occtem_la_r	11.6649	2.51	2653.88	0.325825	5.35294	Control	1.6879e+06	0	Fusiform gyrus R	37
sub-14	G_occtem_la_l	20.5362	2.56	2386.96	0.317951	5.35294	Control	1.6879e+06	0	Fusiform gyrus L	37
sub-14	Insula_l	95.999	2.83	6626.82	0.302356	5.35294	Control	1.6879e+06	0	Insula L	37
sub-14	Insula_r	96.3607	3.05	7417.56	0.298213	5.35294	Control	1.6879e+06	0	Insula R	37
sub-14	OL_rest_lat_l	82.9429	2.9	20325.4	0.338699	5.35294	Control	1.6879e+06	0	Lateral remainder of occipital lobe L	37
sub-14	OL_rest_lat_r	78.7014	2.83	20850.3	0.36272	5.35294	Control	1.6879e+06	0	Lateral remainder of occipital lobe R	37
sub-14	G_cing_ant_sup_l	88.8731	3.2	3240.55	0.353504	5.35294	Control	1.6879e+06	0	Cingulate gyrus anterior part L	37
sub-14	G_cing_ant_sup_r	84.9433	3.01	3262.3	0.349215	5.35294	Control	1.6879e+06	0	Cingulate gyrus anterior part R	37
sub-14	G_cing_post_l	101.63	3.46	4485.62	0.328702	5.35294	Control	1.6879e+06	0	Cingulate gyrus posterior part L	37
sub-14	G_cing_post_r	104.322	3.41	4305.78	0.336944	5.35294	Control	1.6879e+06	0	Cingulate gyrus posterior part R	37
sub-14	FL_mid_fr_G_l	81.8318	3.57	17070.3	0.347698	5.35294	Control	1.6879e+06	0	Middle frontal gyrus L	37
sub-14	FL_mid_fr_G_r	84.3924	3.74	18667.6	0.326497	5.35294	Control	1.6879e+06	0	Middle frontal gyrus R	37
sub-14	PosteriorTL_l	78.5977	2.88	18873.4	0.357505	5.35294	Control	1.6879e+06	0	Posterior temporal lobe L	37
sub-14	PosteriorTL_r	82.7085	2.91	23237	0.349918	5.35294	Control	1.6879e+06	0	Posterior temporal lobe R	37
sub-14	PL_rest_l	79.7382	3.41	16356.4	0.336833	5.35294	Control	1.6879e+06	0	Inferiolateral remainder of parietal lobe L	37
sub-14	PL_rest_r	69.6822	3.22	17810.8	0.318152	5.35294	Control	1.6879e+06	0	Inferiolateral remainder of parietal lobe R	37
sub-14	CaudateNucl_l	34.6199	2.72	2871.44	0.254558	5.35294	Control	1.6879e+06	1	Caudate Nucleus L	37
sub-14	CaudateNucl_r	39.4373	2.53	2686.73	0.246338	5.35294	Control	1.6879e+06	1	Caudate Nucleus R	37
sub-14	NuclAccumb_l	18.2717	3.07	170.55	0.348766	5.35294	Control	1.6879e+06	1	Nucleus Accumbens L	37
sub-14	NuclAccumb_r	50.9018	3	129.58	0.359938	5.35294	Control	1.6879e+06	1	Nucleus Accumbens R	37
sub-14	Putamen_l	62.9646	3.2	2518.21	0.277877	5.35294	Control	1.6879e+06	1	Putamen L	37
sub-14	Putamen_r	87.724	3.32	2578.96	0.279587	5.35294	Control	1.6879e+06	1	Putamen R	37
sub-14	Thalamus_l	55.9365	2.35	2240.24	0.196194	5.35294	Control	1.6879e+06	1	Thalamus L	37
sub-14	Thalamus_r	67.877	2.22	1834.27	0.185365	5.35294	Control	1.6879e+06	1	Thalamus R	37
sub-14	Pallidum_l	25.5187	1.29	136.34	0.294177	5.35294	Control	1.6879e+06	1	Pallidum L	37
sub-14	Pallidum_r	49.3884	1.47	95.18	0.283301	5.35294	Control	1.6879e+06	1	Pallidum R	37
sub-14	FL_precen_G_l	88.5558	2.89	12368.4	0.319452	5.35294	Control	1.6879e+06	0	Precentral gyrus L	37
sub-14	FL_precen_G_r	80.9438	2.89	13678.9	0.330789	5.35294	Control	1.6879e+06	0	Precentral gyrus R	37
sub-14	FL_OFC_AOG_l	79.3723	2.61	2349.79	0.341785	5.35294	Control	1.6879e+06	0	Anterior orbital gyrus L	37
sub-14	FL_OFC_AOG_r	75.8192	3.59	2947.51	0.344032	5.35294	Control	1.6879e+06	0	Anterior orbital gyrus R	37
sub-14	FL_inf_fr_G_l	86.7821	3.58	9288.11	0.35676	5.35294	Control	1.6879e+06	0	Inferior frontal gyrus L	37
sub-14	FL_inf_fr_G_r	87.8839	3.63	8875.89	0.351497	5.35294	Control	1.6879e+06	0	Inferior frontal gyrus R	37
sub-14	FL_sup_fr_G_l	79.0833	3.18	21335.5	0.308182	5.35294	Control	1.6879e+06	0	Superior frontal gryus L	37
sub-14	FL_sup_fr_G_r	82.2279	3.33	21830.3	0.305547	5.35294	Control	1.6879e+06	0	Superior frontal gyrus R	37
sub-14	PL_postce_G_l	89.1863	2.92	10104.9	0.334159	5.35294	Control	1.6879e+06	0	Postcentral gyrus L	37
sub-14	PL_postce_G_r	87.2803	2.98	10230.4	0.324942	5.35294	Control	1.6879e+06	0	Postcentral gyrus R	37
sub-14	PL_sup_pa_G_l	89.7421	3.35	15433.8	0.313444	5.35294	Control	1.6879e+06	0	Superior parietal gyrus L	37
sub-14	PL_sup_pa_G_r	87.5851	3.38	17612.3	0.323582	5.35294	Control	1.6879e+06	0	Superior parietal gyrus R	37
sub-14	OL_ling_G_l	81.6892	3.18	6911.97	0.340262	5.35294	Control	1.6879e+06	0	Lingual gyrus L	37
sub-14	OL_ling_G_r	79.7584	3.07	6183.94	0.340438	5.35294	Control	1.6879e+06	0	Lingual gyrus R	37
sub-14	OL_cuneus_l	79.4261	3.25	5202.96	0.369623	5.35294	Control	1.6879e+06	0	Cuneus L	37
sub-14	OL_cuneus_r	84.5966	3.35	4517.99	0.361677	5.35294	Control	1.6879e+06	0	Cuneus R	37
sub-14	FL_OFC_MOG_l	47.2893	3.16	2962.8	0.333737	5.35294	Control	1.6879e+06	0	Medial orbital gyrus L	37
sub-14	FL_OFC_MOG_r	24.2187	3.18	3264.02	0.34234	5.35294	Control	1.6879e+06	0	Medial orbital gyrus R	37
sub-14	FL_OFC_LOG_l	72.0486	3.17	1407.42	0.339628	5.35294	Control	1.6879e+06	0	Lateral orbital gyrus L	37
sub-14	FL_OFC_LOG_r	63.051	3.22	1332.4	0.320434	5.35294	Control	1.6879e+06	0	Lateral orbital gyrus R	37
sub-14	FL_OFC_POG_l	71.2166	3.03	2298.92	0.333102	5.35294	Control	1.6879e+06	0	Posterior orbital gyrus L	37
sub-14	FL_OFC_POG_r	59.696	3.05	3192.08	0.321644	5.35294	Control	1.6879e+06	0	Posterior orbital gyrus R	37
sub-14	S_nigra_l	45.229	1.22	2.86	0.129642	5.35294	Control	1.6879e+06	1	Substantia nigra L	37
sub-14	S_nigra_r	40.2216	1.05	0.65	0.098225	5.35294	Control	1.6879e+06	1	Substantia nigra R	37
sub-14	Subgen_antCing_l	18.7085	3.45	738.7	0.365229	5.35294	Control	1.6879e+06	0	Subgenual frontal cortex L	37
sub-14	Subgen_antCing_r	2.54771	2.82	612.57	0.394154	5.35294	Control	1.6879e+06	0	Subgenual frontal cortex R	37
sub-14	Subcall_area_l	4.94072	3.22	79.83	0.258456	5.35294	Control	1.6879e+06	0	Subcallosal area L	37
sub-14	Subcall_area_r	-0.739517	2.97	91.09	0.326679	5.35294	Control	1.6879e+06	0	Subcallosal area R	37
sub-14	Presubgen_antCing_l	56.6944	4.16	414.42	0.399175	5.35294	Control	1.6879e+06	0	Presubgenual frontal cortex L	37
sub-14	Presubgen_antCing_r	50.5554	3.32	292.48	0.454003	5.35294	Control	1.6879e+06	0	Presubgenual frontal cortex L	37
sub-14	G_sup_temp_ant_l	78.7381	2.66	2534.75	0.324201	5.35294	Control	1.6879e+06	0	Superior temporal gyrus anterior part L	37
sub-14	G_sup_temp_ant_r	85.8403	2.75	2371.8	0.342419	5.35294	Control	1.6879e+06	0	Superior temporal gyrus anterior part R	37
sub-14	Brainstem_mid	48.8981	1.24	5554.86	0.163575	5.35294	Control	1.6879e+06	1	Midbrain	37
sub-14	Brainstem_pon	35.4207	1.05	10314.2	0.152018	5.35294	Control	1.6879e+06	1	Pons	37
sub-14	Brainstem_med	24.0761	0.91	1784.65	0.132576	5.35294	Control	1.6879e+06	1	Medulla	37
sub-14	Cerebellum_gm_r	68.6676	2.25	40104.4	0.338681	5.35294	Control	1.6879e+06	1	Cerebellum gm R	37
sub-14	Cerebellum_gm_l	62.9827	2.31	38569.4	0.330974	5.35294	Control	1.6879e+06	1	Cerebellum gm L	37
sub-14	Cerebellum_dentate_l	65.1155	1.03	880.86	0.206673	5.35294	Control	1.6879e+06	1	Cerebellum dentate L	37
sub-14	Cerebellum_dentate_r	63.7247	0.81	894.36	0.225735	5.35294	Control	1.6879e+06	1	Cerebellum dentate R	37
sub-15	Hippocampus_r	60.6969	1.71	1187.98	0.145811	5.97778	bvFTD	1.6075e+06	0	Hippocampus R	140
sub-15	Hippocampus_l	51.0108	1.78	1106.79	0.26671	5.97778	bvFTD	1.6075e+06	0	Hippocampus L	140
sub-15	Amygdala_r	44.2512	2.16	774.97	0.19671	5.97778	bvFTD	1.6075e+06	0	Amygdala R	140
sub-15	Amygdala_l	58.054	2.25	945.04	0.304187	5.97778	bvFTD	1.6075e+06	0	Amygdala L	140
sub-15	Ant_TL_med_r	40.3471	1.88	3688.19	0.161731	5.97778	bvFTD	1.6075e+06	0	Anterior temporal lobe medial part R	140
sub-15	Ant_TL_med_l	46.7836	1.99	3846.06	0.270201	5.97778	bvFTD	1.6075e+06	0	Anterior temporal lobe medial part L	140
sub-15	Ant_TL_inf_lat_r	56.1178	2.26	2243.27	0.158581	5.97778	bvFTD	1.6075e+06	0	Anterior temporal lobe lateral part R	140
sub-15	Ant_TL_inf_lat_l	53.5282	2.51	1713.13	0.277875	5.97778	bvFTD	1.6075e+06	0	Anterior temporal lobe lateral part L	140
sub-15	G_paraH_amb_r	81.0091	1.49	1979.05	NA	5.97778	bvFTD	1.6075e+06	0	Parahippocampal and ambient gyri R	140
sub-15	G_paraH_amb_l	68.4201	1.54	1893.87	0.218263	5.97778	bvFTD	1.6075e+06	0	Parahippocampal and ambient gyri L	140
sub-15	G_sup_temp_cent_r	78.9897	2.49	5199.94	0.28729	5.97778	bvFTD	1.6075e+06	0	Superior temporal gyrus central part R	140
sub-15	G_sup_temp_cent_l	66.0114	2.42	4461.89	0.266332	5.97778	bvFTD	1.6075e+06	0	Superior temporal gyrus central part L	140
sub-15	G_tem_midin_r	65.8836	2.37	8242.4	0.208604	5.97778	bvFTD	1.6075e+06	0	Middle and inferior temporal gyrus R	140
sub-15	G_tem_midin_l	62.8119	2.56	8071.98	0.183382	5.97778	bvFTD	1.6075e+06	0	Middle and inferior temporal gyrus L	140
sub-15	G_occtem_la_r	70.6282	2.13	2362.77	0.127338	5.97778	bvFTD	1.6075e+06	0	Fusiform gyrus R	140
sub-15	G_occtem_la_l	72.543	2.12	1781.6	0.18801	5.97778	bvFTD	1.6075e+06	0	Fusiform gyrus L	140
sub-15	Insula_l	66.2812	2.42	5676.47	0.231562	5.97778	bvFTD	1.6075e+06	0	Insula L	140
sub-15	Insula_r	68.5834	2.49	6332.79	0.201588	5.97778	bvFTD	1.6075e+06	0	Insula R	140
sub-15	OL_rest_lat_l	71.1521	2.6	11572.3	0.299608	5.97778	bvFTD	1.6075e+06	0	Lateral remainder of occipital lobe L	140
sub-15	OL_rest_lat_r	74.7455	2.6	11311	0.286528	5.97778	bvFTD	1.6075e+06	0	Lateral remainder of occipital lobe R	140
sub-15	G_cing_ant_sup_l	99.7011	2.81	2605.06	0.182367	5.97778	bvFTD	1.6075e+06	0	Cingulate gyrus anterior part L	140
sub-15	G_cing_ant_sup_r	99.4541	2.72	2693.27	0.164134	5.97778	bvFTD	1.6075e+06	0	Cingulate gyrus anterior part R	140
sub-15	G_cing_post_l	97.6602	3	3141.55	0.192182	5.97778	bvFTD	1.6075e+06	0	Cingulate gyrus posterior part L	140
sub-15	G_cing_post_r	97.1444	2.77	3196.09	0.080763	5.97778	bvFTD	1.6075e+06	0	Cingulate gyrus posterior part R	140
sub-15	FL_mid_fr_G_l	81.5269	2.89	10827.6	0.260911	5.97778	bvFTD	1.6075e+06	0	Middle frontal gyrus L	140
sub-15	FL_mid_fr_G_r	77.0251	2.99	11333.5	0.261573	5.97778	bvFTD	1.6075e+06	0	Middle frontal gyrus R	140
sub-15	PosteriorTL_l	76.7407	2.41	17702.7	0.290535	5.97778	bvFTD	1.6075e+06	0	Posterior temporal lobe L	140
sub-15	PosteriorTL_r	78.8011	2.44	19685.3	0.274092	5.97778	bvFTD	1.6075e+06	0	Posterior temporal lobe R	140
sub-15	PL_rest_l	58.8258	2.71	11902.8	0.316423	5.97778	bvFTD	1.6075e+06	0	Inferiolateral remainder of parietal lobe L	140
sub-15	PL_rest_r	72.9949	2.65	14327.6	0.303785	5.97778	bvFTD	1.6075e+06	0	Inferiolateral remainder of parietal lobe R	140
sub-15	CaudateNucl_l	79.9716	2.1	1889.95	0.232532	5.97778	bvFTD	1.6075e+06	1	Caudate Nucleus L	140
sub-15	CaudateNucl_r	67.734	1.79	1413.11	0.234108	5.97778	bvFTD	1.6075e+06	1	Caudate Nucleus R	140
sub-15	NuclAccumb_l	62.9694	2.52	155.2	0.109041	5.97778	bvFTD	1.6075e+06	1	Nucleus Accumbens L	140
sub-15	NuclAccumb_r	48.5858	2.46	109.37	0.047215	5.97778	bvFTD	1.6075e+06	1	Nucleus Accumbens R	140
sub-15	Putamen_l	85.4526	2.74	1871.7	0.240131	5.97778	bvFTD	1.6075e+06	1	Putamen L	140
sub-15	Putamen_r	84.1016	2.68	2150.17	0.226652	5.97778	bvFTD	1.6075e+06	1	Putamen R	140
sub-15	Thalamus_l	100.135	2.1	1677.43	0.152848	5.97778	bvFTD	1.6075e+06	1	Thalamus L	140
sub-15	Thalamus_r	97.3542	1.93	1210.58	0.14201	5.97778	bvFTD	1.6075e+06	1	Thalamus R	140
sub-15	Pallidum_l	61.7853	1.1	223.52	0.221391	5.97778	bvFTD	1.6075e+06	1	Pallidum L	140
sub-15	Pallidum_r	74.2886	1.39	182.96	0.320845	5.97778	bvFTD	1.6075e+06	1	Pallidum R	140
sub-15	FL_precen_G_l	53.6527	2.7	7894.38	0.26278	5.97778	bvFTD	1.6075e+06	0	Precentral gyrus L	140
sub-15	FL_precen_G_r	62.0614	2.78	6719.09	0.275272	5.97778	bvFTD	1.6075e+06	0	Precentral gyrus R	140
sub-15	FL_OFC_AOG_l	51.1458	2.29	1362.35	0.040393	5.97778	bvFTD	1.6075e+06	0	Anterior orbital gyrus L	140
sub-15	FL_OFC_AOG_r	46.7012	2.63	1577.83	0.215581	5.97778	bvFTD	1.6075e+06	0	Anterior orbital gyrus R	140
sub-15	FL_inf_fr_G_l	73.6602	2.75	5630.27	0.241772	5.97778	bvFTD	1.6075e+06	0	Inferior frontal gyrus L	140
sub-15	FL_inf_fr_G_r	74.501	2.76	5125.33	0.249449	5.97778	bvFTD	1.6075e+06	0	Inferior frontal gyrus R	140
sub-15	FL_sup_fr_G_l	69.8545	2.69	11719.4	0.252035	5.97778	bvFTD	1.6075e+06	0	Superior frontal gryus L	140
sub-15	FL_sup_fr_G_r	67.7514	2.68	12810.1	0.229261	5.97778	bvFTD	1.6075e+06	0	Superior frontal gyrus R	140
sub-15	PL_postce_G_l	60.0202	2.65	5963.07	0.269473	5.97778	bvFTD	1.6075e+06	0	Postcentral gyrus L	140
sub-15	PL_postce_G_r	66.599	2.57	5695.47	0.295743	5.97778	bvFTD	1.6075e+06	0	Postcentral gyrus R	140
sub-15	PL_sup_pa_G_l	53.9975	3.06	11110	0.281313	5.97778	bvFTD	1.6075e+06	0	Superior parietal gyrus L	140
sub-15	PL_sup_pa_G_r	62.4882	2.82	12033.1	0.309756	5.97778	bvFTD	1.6075e+06	0	Superior parietal gyrus R	140
sub-15	OL_ling_G_l	94.1748	2.73	4456.02	0.269211	5.97778	bvFTD	1.6075e+06	0	Lingual gyrus L	140
sub-15	OL_ling_G_r	90.8464	2.73	5035.67	0.332768	5.97778	bvFTD	1.6075e+06	0	Lingual gyrus R	140
sub-15	OL_cuneus_l	75.2051	3.06	3924.88	0.344216	5.97778	bvFTD	1.6075e+06	0	Cuneus L	140
sub-15	OL_cuneus_r	82.3433	3.02	3493.09	0.109425	5.97778	bvFTD	1.6075e+06	0	Cuneus R	140
sub-15	FL_OFC_MOG_l	66.8541	2.54	1485.69	0.026567	5.97778	bvFTD	1.6075e+06	0	Medial orbital gyrus L	140
sub-15	FL_OFC_MOG_r	64.4763	2.14	1587.4	0.156258	5.97778	bvFTD	1.6075e+06	0	Medial orbital gyrus R	140
sub-15	FL_OFC_LOG_l	67.8896	2.31	1134.09	0.177308	5.97778	bvFTD	1.6075e+06	0	Lateral orbital gyrus L	140
sub-15	FL_OFC_LOG_r	55.5266	2.02	1251.38	0.221641	5.97778	bvFTD	1.6075e+06	0	Lateral orbital gyrus R	140
sub-15	FL_OFC_POG_l	72.864	2.34	1676.53	0.078069	5.97778	bvFTD	1.6075e+06	0	Posterior orbital gyrus L	140
sub-15	FL_OFC_POG_r	69.3197	2.35	2659.19	0.122456	5.97778	bvFTD	1.6075e+06	0	Posterior orbital gyrus R	140
sub-15	S_nigra_l	55.3515	0.87	1.56	0.171869	5.97778	bvFTD	1.6075e+06	1	Substantia nigra L	140
sub-15	S_nigra_r	41.7195	0.7	0.6	0.14449	5.97778	bvFTD	1.6075e+06	1	Substantia nigra R	140
sub-15	Subgen_antCing_l	65.6321	2.64	521.7	0.106542	5.97778	bvFTD	1.6075e+06	0	Subgenual frontal cortex L	140
sub-15	Subgen_antCing_r	72.5148	2.4	595.74	0.064777	5.97778	bvFTD	1.6075e+06	0	Subgenual frontal cortex R	140
sub-15	Subcall_area_l	39.8246	2.64	72.46	0.051095	5.97778	bvFTD	1.6075e+06	0	Subcallosal area L	140
sub-15	Subcall_area_r	32.0922	2.38	66.71	0.149644	5.97778	bvFTD	1.6075e+06	0	Subcallosal area R	140
sub-15	Presubgen_antCing_l	76.2338	3.05	334.69	0.281001	5.97778	bvFTD	1.6075e+06	0	Presubgenual frontal cortex L	140
sub-15	Presubgen_antCing_r	66.2076	2.9	383.96	0.233524	5.97778	bvFTD	1.6075e+06	0	Presubgenual frontal cortex L	140
sub-15	G_sup_temp_ant_l	49.3	2.23	1786.64	0.251821	5.97778	bvFTD	1.6075e+06	0	Superior temporal gyrus anterior part L	140
sub-15	G_sup_temp_ant_r	49.5631	2.3	2387.11	0.117496	5.97778	bvFTD	1.6075e+06	0	Superior temporal gyrus anterior part R	140
sub-15	Brainstem_mid	71.6826	1.06	4478.6	0.140176	5.97778	bvFTD	1.6075e+06	1	Midbrain	140
sub-15	Brainstem_pon	40.1905	0.75	8945.2	0.01651	5.97778	bvFTD	1.6075e+06	1	Pons	140
sub-15	Brainstem_med	14.8481	0.53	1540.21	0.223605	5.97778	bvFTD	1.6075e+06	1	Medulla	140
sub-15	Cerebellum_gm_r	64.2418	1.89	43846.2	0.255328	5.97778	bvFTD	1.6075e+06	1	Cerebellum gm R	140
sub-15	Cerebellum_gm_l	61.6234	1.77	42546.7	0.11268	5.97778	bvFTD	1.6075e+06	1	Cerebellum gm L	140
sub-15	Cerebellum_dentate_l	58.0438	0.79	786.96	0.231552	5.97778	bvFTD	1.6075e+06	1	Cerebellum dentate L	140
sub-15	Cerebellum_dentate_r	76.9395	0.73	791.87	0.335278	5.97778	bvFTD	1.6075e+06	1	Cerebellum dentate R	140
sub-16	Hippocampus_r	79.9958	2.13	1438.6	0.356425	4.48367	PSP	1.35857e+06	0	Hippocampus R	58
sub-16	Hippocampus_l	89.5061	2.05	1206.77	0.34245	4.48367	PSP	1.35857e+06	0	Hippocampus L	58
sub-16	Amygdala_r	85.1228	2.47	856.59	0.358867	4.48367	PSP	1.35857e+06	0	Amygdala R	58
sub-16	Amygdala_l	80.0963	2.53	968.93	0.354167	4.48367	PSP	1.35857e+06	0	Amygdala L	58
sub-16	Ant_TL_med_r	67.927	2.54	3833.27	0.277556	4.48367	PSP	1.35857e+06	0	Anterior temporal lobe medial part R	58
sub-16	Ant_TL_med_l	86.1525	2.62	3604.38	0.301399	4.48367	PSP	1.35857e+06	0	Anterior temporal lobe medial part L	58
sub-16	Ant_TL_inf_lat_r	83.4224	2.89	1829.67	0.332829	4.48367	PSP	1.35857e+06	0	Anterior temporal lobe lateral part R	58
sub-16	Ant_TL_inf_lat_l	59.9488	2.88	1342.71	0.305834	4.48367	PSP	1.35857e+06	0	Anterior temporal lobe lateral part L	58
sub-16	G_paraH_amb_r	97.9493	2.19	2024.46	0.300658	4.48367	PSP	1.35857e+06	0	Parahippocampal and ambient gyri R	58
sub-16	G_paraH_amb_l	84.3586	2.09	2022.39	0.293583	4.48367	PSP	1.35857e+06	0	Parahippocampal and ambient gyri L	58
sub-16	G_sup_temp_cent_r	116.067	3.11	5535.39	0.344548	4.48367	PSP	1.35857e+06	0	Superior temporal gyrus central part R	58
sub-16	G_sup_temp_cent_l	114.848	3.13	4239.8	0.364448	4.48367	PSP	1.35857e+06	0	Superior temporal gyrus central part L	58
sub-16	G_tem_midin_r	87.62	2.99	6903.49	0.349539	4.48367	PSP	1.35857e+06	0	Middle and inferior temporal gyrus R	58
sub-16	G_tem_midin_l	72.7094	3.03	7164.44	0.334924	4.48367	PSP	1.35857e+06	0	Middle and inferior temporal gyrus L	58
sub-16	G_occtem_la_r	85.2699	2.57	2183.68	0.317435	4.48367	PSP	1.35857e+06	0	Fusiform gyrus R	58
sub-16	G_occtem_la_l	73.3168	2.47	2044.58	0.30291	4.48367	PSP	1.35857e+06	0	Fusiform gyrus L	58
sub-16	Insula_l	112.143	2.48	5986.58	0.282098	4.48367	PSP	1.35857e+06	0	Insula L	58
sub-16	Insula_r	102.029	2.65	5928.47	0.273244	4.48367	PSP	1.35857e+06	0	Insula R	58
sub-16	OL_rest_lat_l	93.7001	3.07	10908.8	0.330637	4.48367	PSP	1.35857e+06	0	Lateral remainder of occipital lobe L	58
sub-16	OL_rest_lat_r	95.761	3.07	11271.4	0.355767	4.48367	PSP	1.35857e+06	0	Lateral remainder of occipital lobe R	58
sub-16	G_cing_ant_sup_l	91.8098	3.05	3601.34	0.301663	4.48367	PSP	1.35857e+06	0	Cingulate gyrus anterior part L	58
sub-16	G_cing_ant_sup_r	93.4173	2.87	3307.64	0.305106	4.48367	PSP	1.35857e+06	0	Cingulate gyrus anterior part R	58
sub-16	G_cing_post_l	99.2963	3.29	3096.15	0.309933	4.48367	PSP	1.35857e+06	0	Cingulate gyrus posterior part L	58
sub-16	G_cing_post_r	93.6517	3.24	2921.41	0.30774	4.48367	PSP	1.35857e+06	0	Cingulate gyrus posterior part R	58
sub-16	FL_mid_fr_G_l	86.0552	2.8	12306.4	0.309628	4.48367	PSP	1.35857e+06	0	Middle frontal gyrus L	58
sub-16	FL_mid_fr_G_r	81.3409	3.04	10739.6	0.292167	4.48367	PSP	1.35857e+06	0	Middle frontal gyrus R	58
sub-16	PosteriorTL_l	101.711	2.96	18206.7	0.338724	4.48367	PSP	1.35857e+06	0	Posterior temporal lobe L	58
sub-16	PosteriorTL_r	100.369	3	19881.4	0.348984	4.48367	PSP	1.35857e+06	0	Posterior temporal lobe R	58
sub-16	PL_rest_l	82.4497	3.42	13222	0.361776	4.48367	PSP	1.35857e+06	0	Inferiolateral remainder of parietal lobe L	58
sub-16	PL_rest_r	87.6334	3.27	14407.7	0.338323	4.48367	PSP	1.35857e+06	0	Inferiolateral remainder of parietal lobe R	58
sub-16	CaudateNucl_l	31.1898	2.32	2194.82	0.281768	4.48367	PSP	1.35857e+06	1	Caudate Nucleus L	58
sub-16	CaudateNucl_r	21.1098	1.94	1811.67	0.241419	4.48367	PSP	1.35857e+06	1	Caudate Nucleus R	58
sub-16	NuclAccumb_l	25.2219	2.94	149.4	0.272379	4.48367	PSP	1.35857e+06	1	Nucleus Accumbens L	58
sub-16	NuclAccumb_r	66.1138	3.13	116.62	0.363536	4.48367	PSP	1.35857e+06	1	Nucleus Accumbens R	58
sub-16	Putamen_l	77.4057	2.81	2713.05	0.267375	4.48367	PSP	1.35857e+06	1	Putamen L	58
sub-16	Putamen_r	100.574	2.83	2502.99	0.271411	4.48367	PSP	1.35857e+06	1	Putamen R	58
sub-16	Thalamus_l	56.9358	2.18	2002.11	0.199852	4.48367	PSP	1.35857e+06	1	Thalamus L	58
sub-16	Thalamus_r	54.8307	1.94	1615.31	0.186296	4.48367	PSP	1.35857e+06	1	Thalamus R	58
sub-16	Pallidum_l	51.627	1.24	12.69	0.285726	4.48367	PSP	1.35857e+06	1	Pallidum L	58
sub-16	Pallidum_r	54.7542	1.27	1.88	0.269557	4.48367	PSP	1.35857e+06	1	Pallidum R	58
sub-16	FL_precen_G_l	113.139	2.92	6198.09	0.322428	4.48367	PSP	1.35857e+06	0	Precentral gyrus L	58
sub-16	FL_precen_G_r	115.675	2.69	5965.64	0.311843	4.48367	PSP	1.35857e+06	0	Precentral gyrus R	58
sub-16	FL_OFC_AOG_l	69.5464	2.43	1679.56	0.286031	4.48367	PSP	1.35857e+06	0	Anterior orbital gyrus L	58
sub-16	FL_OFC_AOG_r	53.7239	3.44	1789.01	0.319221	4.48367	PSP	1.35857e+06	0	Anterior orbital gyrus R	58
sub-16	FL_inf_fr_G_l	102.512	3.16	5492.46	0.336138	4.48367	PSP	1.35857e+06	0	Inferior frontal gyrus L	58
sub-16	FL_inf_fr_G_r	97.6465	3.07	5276.23	0.306462	4.48367	PSP	1.35857e+06	0	Inferior frontal gyrus R	58
sub-16	FL_sup_fr_G_l	68.0028	2.83	12833.1	0.298608	4.48367	PSP	1.35857e+06	0	Superior frontal gryus L	58
sub-16	FL_sup_fr_G_r	78.9276	3.01	13021.8	0.292695	4.48367	PSP	1.35857e+06	0	Superior frontal gyrus R	58
sub-16	PL_postce_G_l	117.843	3.15	6553.34	0.320003	4.48367	PSP	1.35857e+06	0	Postcentral gyrus L	58
sub-16	PL_postce_G_r	118.879	2.98	6130.35	0.298669	4.48367	PSP	1.35857e+06	0	Postcentral gyrus R	58
sub-16	PL_sup_pa_G_l	98.2882	3.52	10707.8	0.313579	4.48367	PSP	1.35857e+06	0	Superior parietal gyrus L	58
sub-16	PL_sup_pa_G_r	92.3988	3.38	10261.5	0.313857	4.48367	PSP	1.35857e+06	0	Superior parietal gyrus R	58
sub-16	OL_ling_G_l	99.9689	3.24	4006.36	0.332905	4.48367	PSP	1.35857e+06	0	Lingual gyrus L	58
sub-16	OL_ling_G_r	105.299	2.98	3952.88	0.302296	4.48367	PSP	1.35857e+06	0	Lingual gyrus R	58
sub-16	OL_cuneus_l	96.9396	3.95	2346.69	0.355562	4.48367	PSP	1.35857e+06	0	Cuneus L	58
sub-16	OL_cuneus_r	104.348	3.76	2410.5	0.31393	4.48367	PSP	1.35857e+06	0	Cuneus R	58
sub-16	FL_OFC_MOG_l	58.0418	2.95	1739.49	0.335123	4.48367	PSP	1.35857e+06	0	Medial orbital gyrus L	58
sub-16	FL_OFC_MOG_r	80.8653	3.18	1937.64	0.33156	4.48367	PSP	1.35857e+06	0	Medial orbital gyrus R	58
sub-16	FL_OFC_LOG_l	93.7756	3.12	1067.27	0.3346	4.48367	PSP	1.35857e+06	0	Lateral orbital gyrus L	58
sub-16	FL_OFC_LOG_r	78.2722	3.12	1021.94	0.241581	4.48367	PSP	1.35857e+06	0	Lateral orbital gyrus R	58
sub-16	FL_OFC_POG_l	65.6738	2.89	1593.37	0.314113	4.48367	PSP	1.35857e+06	0	Posterior orbital gyrus L	58
sub-16	FL_OFC_POG_r	88.3482	2.9	1608.82	0.311185	4.48367	PSP	1.35857e+06	0	Posterior orbital gyrus R	58
sub-16	S_nigra_l	58.4219	0.97	0.29	0.08732	4.48367	PSP	1.35857e+06	1	Substantia nigra L	58
sub-16	S_nigra_r	50.7345	0.77	0.8	0.108872	4.48367	PSP	1.35857e+06	1	Substantia nigra R	58
sub-16	Subgen_antCing_l	28.4143	2.91	498.05	0.358979	4.48367	PSP	1.35857e+06	0	Subgenual frontal cortex L	58
sub-16	Subgen_antCing_r	25.0201	2.36	363.48	0.305767	4.48367	PSP	1.35857e+06	0	Subgenual frontal cortex R	58
sub-16	Subcall_area_l	38.5107	3.19	70.26	0.241115	4.48367	PSP	1.35857e+06	0	Subcallosal area L	58
sub-16	Subcall_area_r	50.0712	2.96	77.92	0.245621	4.48367	PSP	1.35857e+06	0	Subcallosal area R	58
sub-16	Presubgen_antCing_l	61.9533	3.79	380.6	0.381614	4.48367	PSP	1.35857e+06	0	Presubgenual frontal cortex L	58
sub-16	Presubgen_antCing_r	26.2661	2.94	223.76	0.343052	4.48367	PSP	1.35857e+06	0	Presubgenual frontal cortex L	58
sub-16	G_sup_temp_ant_l	88.664	2.67	1833.1	0.295368	4.48367	PSP	1.35857e+06	0	Superior temporal gyrus anterior part L	58
sub-16	G_sup_temp_ant_r	107.66	2.69	2288.69	0.338023	4.48367	PSP	1.35857e+06	0	Superior temporal gyrus anterior part R	58
sub-16	Brainstem_mid	57.7041	1.16	3367.17	0.152782	4.48367	PSP	1.35857e+06	1	Midbrain	58
sub-16	Brainstem_pon	95.9701	0.86	6803.62	0.152543	4.48367	PSP	1.35857e+06	1	Pons	58
sub-16	Brainstem_med	40.7661	0.67	1443.01	0.120887	4.48367	PSP	1.35857e+06	1	Medulla	58
sub-16	Cerebellum_gm_r	84.4442	2.17	32200.5	0.359399	4.48367	PSP	1.35857e+06	1	Cerebellum gm R	58
sub-16	Cerebellum_gm_l	71.4243	1.98	30228.1	0.347636	4.48367	PSP	1.35857e+06	1	Cerebellum gm L	58
sub-16	Cerebellum_dentate_l	18.8138	0.84	489.77	0.240429	4.48367	PSP	1.35857e+06	1	Cerebellum dentate L	58
sub-16	Cerebellum_dentate_r	45.1143	0.73	579.66	0.226663	4.48367	PSP	1.35857e+06	1	Cerebellum dentate R	58
sub-17	Hippocampus_r	39.8883	1.92	1361.93	0.331457	5.03077	Control	1.55327e+06	0	Hippocampus R	16
sub-17	Hippocampus_l	19.9622	1.97	1123.2	0.319481	5.03077	Control	1.55327e+06	0	Hippocampus L	16
sub-17	Amygdala_r	45.4919	2.23	779.86	0.355991	5.03077	Control	1.55327e+06	0	Amygdala R	16
sub-17	Amygdala_l	14.7111	2.26	758.45	0.304789	5.03077	Control	1.55327e+06	0	Amygdala L	16
sub-17	Ant_TL_med_r	27.7491	2.01	4078.75	0.270328	5.03077	Control	1.55327e+06	0	Anterior temporal lobe medial part R	16
sub-17	Ant_TL_med_l	12.1606	2.21	3647.13	0.291137	5.03077	Control	1.55327e+06	0	Anterior temporal lobe medial part L	16
sub-17	Ant_TL_inf_lat_r	40.9419	2.33	1920.86	0.26168	5.03077	Control	1.55327e+06	0	Anterior temporal lobe lateral part R	16
sub-17	Ant_TL_inf_lat_l	46.613	2.31	1434.47	0.251236	5.03077	Control	1.55327e+06	0	Anterior temporal lobe lateral part L	16
sub-17	G_paraH_amb_r	42.0918	1.82	1886.07	0.281336	5.03077	Control	1.55327e+06	0	Parahippocampal and ambient gyri R	16
sub-17	G_paraH_amb_l	30.7303	1.91	1963.6	0.27545	5.03077	Control	1.55327e+06	0	Parahippocampal and ambient gyri L	16
sub-17	G_sup_temp_cent_r	50.7999	2.75	4350.52	0.307265	5.03077	Control	1.55327e+06	0	Superior temporal gyrus central part R	16
sub-17	G_sup_temp_cent_l	43.2933	2.68	3750.78	0.272466	5.03077	Control	1.55327e+06	0	Superior temporal gyrus central part L	16
sub-17	G_tem_midin_r	25.9002	2.52	7347.42	0.319471	5.03077	Control	1.55327e+06	0	Middle and inferior temporal gyrus R	16
sub-17	G_tem_midin_l	23.2927	2.57	7465.04	0.290439	5.03077	Control	1.55327e+06	0	Middle and inferior temporal gyrus L	16
sub-17	G_occtem_la_r	22.2038	2.14	2361.77	0.28284	5.03077	Control	1.55327e+06	0	Fusiform gyrus R	16
sub-17	G_occtem_la_l	35.6032	2.19	2590.01	0.296185	5.03077	Control	1.55327e+06	0	Fusiform gyrus L	16
sub-17	Insula_l	64.031	2.24	5972.67	0.24683	5.03077	Control	1.55327e+06	0	Insula L	16
sub-17	Insula_r	40.1948	2.33	6108.78	0.263873	5.03077	Control	1.55327e+06	0	Insula R	16
sub-17	OL_rest_lat_l	35.2777	2.84	12940.3	0.294208	5.03077	Control	1.55327e+06	0	Lateral remainder of occipital lobe L	16
sub-17	OL_rest_lat_r	45.2248	2.73	12186.2	0.283201	5.03077	Control	1.55327e+06	0	Lateral remainder of occipital lobe R	16
sub-17	G_cing_ant_sup_l	58.5197	2.53	2544.44	0.253128	5.03077	Control	1.55327e+06	0	Cingulate gyrus anterior part L	16
sub-17	G_cing_ant_sup_r	57.3236	2.59	1526.91	0.242056	5.03077	Control	1.55327e+06	0	Cingulate gyrus anterior part R	16
sub-17	G_cing_post_l	72.7555	2.97	2647.85	0.249102	5.03077	Control	1.55327e+06	0	Cingulate gyrus posterior part L	16
sub-17	G_cing_post_r	66.9343	2.9	2999.08	0.268893	5.03077	Control	1.55327e+06	0	Cingulate gyrus posterior part R	16
sub-17	FL_mid_fr_G_l	59.2379	2.87	12878.5	0.268906	5.03077	Control	1.55327e+06	0	Middle frontal gyrus L	16
sub-17	FL_mid_fr_G_r	51.9368	2.72	15257.6	0.263313	5.03077	Control	1.55327e+06	0	Middle frontal gyrus R	16
sub-17	PosteriorTL_l	46.8622	2.72	15225.7	0.282766	5.03077	Control	1.55327e+06	0	Posterior temporal lobe L	16
sub-17	PosteriorTL_r	55.1981	2.59	18291.4	0.310234	5.03077	Control	1.55327e+06	0	Posterior temporal lobe R	16
sub-17	PL_rest_l	46.9743	2.89	11656.3	0.271835	5.03077	Control	1.55327e+06	0	Inferiolateral remainder of parietal lobe L	16
sub-17	PL_rest_r	38.743	2.7	14064	0.274726	5.03077	Control	1.55327e+06	0	Inferiolateral remainder of parietal lobe R	16
sub-17	CaudateNucl_l	36.231	1.89	2415.75	0.211181	5.03077	Control	1.55327e+06	1	Caudate Nucleus L	16
sub-17	CaudateNucl_r	41.7021	1.72	2226.93	0.192813	5.03077	Control	1.55327e+06	1	Caudate Nucleus R	16
sub-17	NuclAccumb_l	35.6668	2.6	135.53	0.296909	5.03077	Control	1.55327e+06	1	Nucleus Accumbens L	16
sub-17	NuclAccumb_r	46.1435	2.65	117.29	0.290088	5.03077	Control	1.55327e+06	1	Nucleus Accumbens R	16
sub-17	Putamen_l	59.3823	2.45	2564.26	0.249927	5.03077	Control	1.55327e+06	1	Putamen L	16
sub-17	Putamen_r	57.5728	2.47	2510.58	0.246016	5.03077	Control	1.55327e+06	1	Putamen R	16
sub-17	Thalamus_l	50.9278	2.13	1436.94	0.188276	5.03077	Control	1.55327e+06	1	Thalamus L	16
sub-17	Thalamus_r	39.0969	2.04	1260.5	0.182636	5.03077	Control	1.55327e+06	1	Thalamus R	16
sub-17	Pallidum_l	45.155	0.86	407.82	0.262653	5.03077	Control	1.55327e+06	1	Pallidum L	16
sub-17	Pallidum_r	38.0129	1.21	321.94	0.267109	5.03077	Control	1.55327e+06	1	Pallidum R	16
sub-17	FL_precen_G_l	61.3033	2.44	7407.06	0.268972	5.03077	Control	1.55327e+06	0	Precentral gyrus L	16
sub-17	FL_precen_G_r	53.5142	2.45	8707.06	0.279217	5.03077	Control	1.55327e+06	0	Precentral gyrus R	16
sub-17	FL_OFC_AOG_l	18.122	2.2	2382.16	0.261508	5.03077	Control	1.55327e+06	0	Anterior orbital gyrus L	16
sub-17	FL_OFC_AOG_r	25.6006	2.87	2602.52	0.262387	5.03077	Control	1.55327e+06	0	Anterior orbital gyrus R	16
sub-17	FL_inf_fr_G_l	65.1394	2.86	6475.97	0.293673	5.03077	Control	1.55327e+06	0	Inferior frontal gyrus L	16
sub-17	FL_inf_fr_G_r	54.1134	2.72	6855.65	0.290459	5.03077	Control	1.55327e+06	0	Inferior frontal gyrus R	16
sub-17	FL_sup_fr_G_l	46.3609	2.7	16404.8	0.269849	5.03077	Control	1.55327e+06	0	Superior frontal gryus L	16
sub-17	FL_sup_fr_G_r	41.5302	2.67	17203.9	0.261862	5.03077	Control	1.55327e+06	0	Superior frontal gyrus R	16
sub-17	PL_postce_G_l	55.1115	2.58	5951.23	0.268459	5.03077	Control	1.55327e+06	0	Postcentral gyrus L	16
sub-17	PL_postce_G_r	50.4232	2.49	7449.43	0.254074	5.03077	Control	1.55327e+06	0	Postcentral gyrus R	16
sub-17	PL_sup_pa_G_l	54.4252	3.07	11052.3	0.232761	5.03077	Control	1.55327e+06	0	Superior parietal gyrus L	16
sub-17	PL_sup_pa_G_r	53.2994	3	11226.5	0.23221	5.03077	Control	1.55327e+06	0	Superior parietal gyrus R	16
sub-17	OL_ling_G_l	56.3716	2.84	4033.35	0.302454	5.03077	Control	1.55327e+06	0	Lingual gyrus L	16
sub-17	OL_ling_G_r	66.5856	2.92	4429.42	0.290805	5.03077	Control	1.55327e+06	0	Lingual gyrus R	16
sub-17	OL_cuneus_l	58.2493	3.19	2287.17	0.278319	5.03077	Control	1.55327e+06	0	Cuneus L	16
sub-17	OL_cuneus_r	57.1745	3.12	2768.66	0.247816	5.03077	Control	1.55327e+06	0	Cuneus R	16
sub-17	FL_OFC_MOG_l	-9.9009	2.58	2105.52	0.282484	5.03077	Control	1.55327e+06	0	Medial orbital gyrus L	16
sub-17	FL_OFC_MOG_r	-8.7285	2.5	2275	0.292105	5.03077	Control	1.55327e+06	0	Medial orbital gyrus R	16
sub-17	FL_OFC_LOG_l	48.7626	2.32	866.15	0.249881	5.03077	Control	1.55327e+06	0	Lateral orbital gyrus L	16
sub-17	FL_OFC_LOG_r	21.2877	2.38	1687.8	0.261856	5.03077	Control	1.55327e+06	0	Lateral orbital gyrus R	16
sub-17	FL_OFC_POG_l	49.2337	2.36	1897.08	0.278956	5.03077	Control	1.55327e+06	0	Posterior orbital gyrus L	16
sub-17	FL_OFC_POG_r	34.1039	2.36	2213.52	0.287076	5.03077	Control	1.55327e+06	0	Posterior orbital gyrus R	16
sub-17	S_nigra_l	33.2246	1.06	0.9	0.117812	5.03077	Control	1.55327e+06	1	Substantia nigra L	16
sub-17	S_nigra_r	34.9638	0.89	0.49	0.116761	5.03077	Control	1.55327e+06	1	Substantia nigra R	16
sub-17	Subgen_antCing_l	10.7919	1.93	473.58	0.294404	5.03077	Control	1.55327e+06	0	Subgenual frontal cortex L	16
sub-17	Subgen_antCing_r	5.5998	2.19	531.85	0.303555	5.03077	Control	1.55327e+06	0	Subgenual frontal cortex R	16
sub-17	Subcall_area_l	12.7098	2.38	70.33	0.23522	5.03077	Control	1.55327e+06	0	Subcallosal area L	16
sub-17	Subcall_area_r	14.382	2.58	78.04	0.194005	5.03077	Control	1.55327e+06	0	Subcallosal area R	16
sub-17	Presubgen_antCing_l	-4.12274	2.64	301.75	0.297279	5.03077	Control	1.55327e+06	0	Presubgenual frontal cortex L	16
sub-17	Presubgen_antCing_r	2.36487	2.66	267.38	0.329065	5.03077	Control	1.55327e+06	0	Presubgenual frontal cortex L	16
sub-17	G_sup_temp_ant_l	-21.5417	2.13	1956.36	0.243827	5.03077	Control	1.55327e+06	0	Superior temporal gyrus anterior part L	16
sub-17	G_sup_temp_ant_r	13.0633	2.27	2395.58	0.276468	5.03077	Control	1.55327e+06	0	Superior temporal gyrus anterior part R	16
sub-17	Brainstem_mid	46.0492	1.09	4943.11	0.153899	5.03077	Control	1.55327e+06	1	Midbrain	16
sub-17	Brainstem_pon	39.9846	0.88	10085.2	0.157145	5.03077	Control	1.55327e+06	1	Pons	16
sub-17	Brainstem_med	13.1702	0.76	1551.51	0.167027	5.03077	Control	1.55327e+06	1	Medulla	16
sub-17	Cerebellum_gm_r	49.0757	2.08	33425.7	0.372099	5.03077	Control	1.55327e+06	1	Cerebellum gm R	16
sub-17	Cerebellum_gm_l	49.1728	2.07	32936.7	0.377282	5.03077	Control	1.55327e+06	1	Cerebellum gm L	16
sub-17	Cerebellum_dentate_l	41.455	0.85	940.19	0.21314	5.03077	Control	1.55327e+06	1	Cerebellum dentate L	16
sub-17	Cerebellum_dentate_r	35.1435	0.69	924.84	0.22646	5.03077	Control	1.55327e+06	1	Cerebellum dentate R	16
sub-18	Hippocampus_r	78.3923	2.48	1390.46	0.380323	4.88769	Control	1.61154e+06	0	Hippocampus R	161
sub-18	Hippocampus_l	61.4566	2.41	1276.78	0.355067	4.88769	Control	1.61154e+06	0	Hippocampus L	161
sub-18	Amygdala_r	49.8411	2.68	841.45	0.373889	4.88769	Control	1.61154e+06	0	Amygdala R	161
sub-18	Amygdala_l	44.5241	2.68	979.13	0.327864	4.88769	Control	1.61154e+06	0	Amygdala L	161
sub-18	Ant_TL_med_r	58.1737	2.6	5140.06	0.310524	4.88769	Control	1.61154e+06	0	Anterior temporal lobe medial part R	161
sub-18	Ant_TL_med_l	74.8937	2.59	4094.91	0.326059	4.88769	Control	1.61154e+06	0	Anterior temporal lobe medial part L	161
sub-18	Ant_TL_inf_lat_r	66.5414	2.99	2610.84	0.323151	4.88769	Control	1.61154e+06	0	Anterior temporal lobe lateral part R	161
sub-18	Ant_TL_inf_lat_l	69.0383	3.04	2305.32	0.323312	4.88769	Control	1.61154e+06	0	Anterior temporal lobe lateral part L	161
sub-18	G_paraH_amb_r	74.781	2.39	2556.27	0.31741	4.88769	Control	1.61154e+06	0	Parahippocampal and ambient gyri R	161
sub-18	G_paraH_amb_l	76.4414	2.29	2418	0.319129	4.88769	Control	1.61154e+06	0	Parahippocampal and ambient gyri L	161
sub-18	G_sup_temp_cent_r	85.0736	3.27	7130.92	0.350126	4.88769	Control	1.61154e+06	0	Superior temporal gyrus central part R	161
sub-18	G_sup_temp_cent_l	75.6096	3.28	6351.29	0.342577	4.88769	Control	1.61154e+06	0	Superior temporal gyrus central part L	161
sub-18	G_tem_midin_r	62.4754	3.09	9964.04	0.339232	4.88769	Control	1.61154e+06	0	Middle and inferior temporal gyrus R	161
sub-18	G_tem_midin_l	67.7235	3.07	10214.8	0.320624	4.88769	Control	1.61154e+06	0	Middle and inferior temporal gyrus L	161
sub-18	G_occtem_la_r	70.5215	2.89	2691.44	0.313334	4.88769	Control	1.61154e+06	0	Fusiform gyrus R	161
sub-18	G_occtem_la_l	65.4084	2.73	2872.35	0.32108	4.88769	Control	1.61154e+06	0	Fusiform gyrus L	161
sub-18	Insula_l	69.7977	2.83	5747.2	0.283723	4.88769	Control	1.61154e+06	0	Insula L	161
sub-18	Insula_r	70.9358	3.02	6000.16	0.307702	4.88769	Control	1.61154e+06	0	Insula R	161
sub-18	OL_rest_lat_l	78.7871	3.1	19683.5	0.326867	4.88769	Control	1.61154e+06	0	Lateral remainder of occipital lobe L	161
sub-18	OL_rest_lat_r	74.2771	2.91	18250.1	0.335845	4.88769	Control	1.61154e+06	0	Lateral remainder of occipital lobe R	161
sub-18	G_cing_ant_sup_l	92.9996	3.49	2855.47	0.347418	4.88769	Control	1.61154e+06	0	Cingulate gyrus anterior part L	161
sub-18	G_cing_ant_sup_r	87.1601	3.4	2664.63	0.360761	4.88769	Control	1.61154e+06	0	Cingulate gyrus anterior part R	161
sub-18	G_cing_post_l	92.3155	3.59	3669.38	0.342466	4.88769	Control	1.61154e+06	0	Cingulate gyrus posterior part L	161
sub-18	G_cing_post_r	91.6386	3.5	3815.26	0.365117	4.88769	Control	1.61154e+06	0	Cingulate gyrus posterior part R	161
sub-18	FL_mid_fr_G_l	79.52	3.67	15165	0.309024	4.88769	Control	1.61154e+06	0	Middle frontal gyrus L	161
sub-18	FL_mid_fr_G_r	77.3962	3.69	16552.7	0.32782	4.88769	Control	1.61154e+06	0	Middle frontal gyrus R	161
sub-18	PosteriorTL_l	72.9727	3.07	23545.1	0.353831	4.88769	Control	1.61154e+06	0	Posterior temporal lobe L	161
sub-18	PosteriorTL_r	80.1337	2.98	23408.6	0.340937	4.88769	Control	1.61154e+06	0	Posterior temporal lobe R	161
sub-18	PL_rest_l	64.3131	3.58	18130.9	0.323996	4.88769	Control	1.61154e+06	0	Inferiolateral remainder of parietal lobe L	161
sub-18	PL_rest_r	64.2621	3.32	18975.7	0.349301	4.88769	Control	1.61154e+06	0	Inferiolateral remainder of parietal lobe R	161
sub-18	CaudateNucl_l	50.1237	3.04	2319.56	0.251317	4.88769	Control	1.61154e+06	1	Caudate Nucleus L	161
sub-18	CaudateNucl_r	37.3638	2.75	2295.71	0.252665	4.88769	Control	1.61154e+06	1	Caudate Nucleus R	161
sub-18	NuclAccumb_l	42.3468	3.16	137.84	0.307711	4.88769	Control	1.61154e+06	1	Nucleus Accumbens L	161
sub-18	NuclAccumb_r	54.4038	3.27	113.76	0.324608	4.88769	Control	1.61154e+06	1	Nucleus Accumbens R	161
sub-18	Putamen_l	59.38	3.54	2426.16	0.289988	4.88769	Control	1.61154e+06	1	Putamen L	161
sub-18	Putamen_r	44.4427	3.45	2461.2	0.301112	4.88769	Control	1.61154e+06	1	Putamen R	161
sub-18	Thalamus_l	78.9597	2.61	2127.79	0.197614	4.88769	Control	1.61154e+06	1	Thalamus L	161
sub-18	Thalamus_r	80.4116	2.51	1877.34	0.189261	4.88769	Control	1.61154e+06	1	Thalamus R	161
sub-18	Pallidum_l	58.2674	1.78	23.05	0.318574	4.88769	Control	1.61154e+06	1	Pallidum L	161
sub-18	Pallidum_r	46.5199	1.89	31.9	0.289849	4.88769	Control	1.61154e+06	1	Pallidum R	161
sub-18	FL_precen_G_l	80.2328	3.01	10457.7	0.329798	4.88769	Control	1.61154e+06	0	Precentral gyrus L	161
sub-18	FL_precen_G_r	77.1514	3	11054.7	0.346685	4.88769	Control	1.61154e+06	0	Precentral gyrus R	161
sub-18	FL_OFC_AOG_l	79.9355	2.85	2137.14	0.318304	4.88769	Control	1.61154e+06	0	Anterior orbital gyrus L	161
sub-18	FL_OFC_AOG_r	72.1567	3.73	2234.78	0.311718	4.88769	Control	1.61154e+06	0	Anterior orbital gyrus R	161
sub-18	FL_inf_fr_G_l	64.5364	3.6	6452.69	0.315203	4.88769	Control	1.61154e+06	0	Inferior frontal gyrus L	161
sub-18	FL_inf_fr_G_r	85.8672	3.47	6699.71	0.33232	4.88769	Control	1.61154e+06	0	Inferior frontal gyrus R	161
sub-18	FL_sup_fr_G_l	74.409	3.44	15840.8	0.302651	4.88769	Control	1.61154e+06	0	Superior frontal gryus L	161
sub-18	FL_sup_fr_G_r	74.1316	3.57	16922.7	0.304826	4.88769	Control	1.61154e+06	0	Superior frontal gyrus R	161
sub-18	PL_postce_G_l	76.7554	3.39	10001.8	0.333259	4.88769	Control	1.61154e+06	0	Postcentral gyrus L	161
sub-18	PL_postce_G_r	72.653	3.24	9141.26	0.349448	4.88769	Control	1.61154e+06	0	Postcentral gyrus R	161
sub-18	PL_sup_pa_G_l	80.0648	3.68	13112.9	0.336391	4.88769	Control	1.61154e+06	0	Superior parietal gyrus L	161
sub-18	PL_sup_pa_G_r	80.3602	3.66	16242.8	0.328984	4.88769	Control	1.61154e+06	0	Superior parietal gyrus R	161
sub-18	OL_ling_G_l	89.1832	3.37	6233.52	0.365669	4.88769	Control	1.61154e+06	0	Lingual gyrus L	161
sub-18	OL_ling_G_r	92.9386	3.4	6304.06	0.322168	4.88769	Control	1.61154e+06	0	Lingual gyrus R	161
sub-18	OL_cuneus_l	108.473	3.98	4293.76	0.35712	4.88769	Control	1.61154e+06	0	Cuneus L	161
sub-18	OL_cuneus_r	103.16	3.95	4390.44	0.328683	4.88769	Control	1.61154e+06	0	Cuneus R	161
sub-18	FL_OFC_MOG_l	42.9304	3.02	2061.66	0.329875	4.88769	Control	1.61154e+06	0	Medial orbital gyrus L	161
sub-18	FL_OFC_MOG_r	51.3382	3.05	2205.98	0.339221	4.88769	Control	1.61154e+06	0	Medial orbital gyrus R	161
sub-18	FL_OFC_LOG_l	62.2875	3.15	1127.7	0.289081	4.88769	Control	1.61154e+06	0	Lateral orbital gyrus L	161
sub-18	FL_OFC_LOG_r	61.7266	3.02	1692.16	0.281131	4.88769	Control	1.61154e+06	0	Lateral orbital gyrus R	161
sub-18	FL_OFC_POG_l	77.4061	2.96	1938.9	0.268771	4.88769	Control	1.61154e+06	0	Posterior orbital gyrus L	161
sub-18	FL_OFC_POG_r	75.0574	2.84	2404.08	0.28937	4.88769	Control	1.61154e+06	0	Posterior orbital gyrus R	161
sub-18	S_nigra_l	47.7707	1.15	2.38	0.100304	4.88769	Control	1.61154e+06	1	Substantia nigra L	161
sub-18	S_nigra_r	38.5802	1.03	2.93	0.109412	4.88769	Control	1.61154e+06	1	Substantia nigra R	161
sub-18	Subgen_antCing_l	57.5115	3.19	569.05	0.373045	4.88769	Control	1.61154e+06	0	Subgenual frontal cortex L	161
sub-18	Subgen_antCing_r	50.9528	3.01	436.58	0.323747	4.88769	Control	1.61154e+06	0	Subgenual frontal cortex R	161
sub-18	Subcall_area_l	51.8328	3.23	70.27	0.23817	4.88769	Control	1.61154e+06	0	Subcallosal area L	161
sub-18	Subcall_area_r	31.9186	3.4	66.44	0.256154	4.88769	Control	1.61154e+06	0	Subcallosal area R	161
sub-18	Presubgen_antCing_l	63.9808	3.82	298.93	0.379406	4.88769	Control	1.61154e+06	0	Presubgenual frontal cortex L	161
sub-18	Presubgen_antCing_r	55.2088	3.5	171.13	0.375778	4.88769	Control	1.61154e+06	0	Presubgenual frontal cortex L	161
sub-18	G_sup_temp_ant_l	74.1712	2.87	2811.51	0.290409	4.88769	Control	1.61154e+06	0	Superior temporal gyrus anterior part L	161
sub-18	G_sup_temp_ant_r	66.7321	2.93	3807.71	0.300664	4.88769	Control	1.61154e+06	0	Superior temporal gyrus anterior part R	161
sub-18	Brainstem_mid	79.0493	1.29	6003.37	0.158568	4.88769	Control	1.61154e+06	1	Midbrain	161
sub-18	Brainstem_pon	55.9965	1.1	10702.8	0.158489	4.88769	Control	1.61154e+06	1	Pons	161
sub-18	Brainstem_med	-25.1088	1	1860.97	0.154054	4.88769	Control	1.61154e+06	1	Medulla	161
sub-18	Cerebellum_gm_r	64.912	2.51	43969.8	0.344293	4.88769	Control	1.61154e+06	1	Cerebellum gm R	161
sub-18	Cerebellum_gm_l	74.7335	2.46	43758	0.339901	4.88769	Control	1.61154e+06	1	Cerebellum gm L	161
sub-18	Cerebellum_dentate_l	57.8377	1.07	939.9	0.204891	4.88769	Control	1.61154e+06	1	Cerebellum dentate L	161
sub-18	Cerebellum_dentate_r	62.3264	0.9	945.16	0.218953	4.88769	Control	1.61154e+06	1	Cerebellum dentate R	161
sub-19	Hippocampus_r	24.5539	1.21	1090.78	0.273293	4.82731	PSP	1.57532e+06	0	Hippocampus R	23
sub-19	Hippocampus_l	16.6686	1.36	955.28	0.290275	4.82731	PSP	1.57532e+06	0	Hippocampus L	23
sub-19	Amygdala_r	-0.522799	1.35	621.87	0.288095	4.82731	PSP	1.57532e+06	0	Amygdala R	23
sub-19	Amygdala_l	13.7248	1.47	717.53	0.304581	4.82731	PSP	1.57532e+06	0	Amygdala L	23
sub-19	Ant_TL_med_r	32.7176	1.44	3358.71	0.261653	4.82731	PSP	1.57532e+06	0	Anterior temporal lobe medial part R	23
sub-19	Ant_TL_med_l	43.0796	1.61	2836.68	0.280614	4.82731	PSP	1.57532e+06	0	Anterior temporal lobe medial part L	23
sub-19	Ant_TL_inf_lat_r	43.466	1.93	1872.2	0.280115	4.82731	PSP	1.57532e+06	0	Anterior temporal lobe lateral part R	23
sub-19	Ant_TL_inf_lat_l	39.4148	2.03	1728.33	0.288963	4.82731	PSP	1.57532e+06	0	Anterior temporal lobe lateral part L	23
sub-19	G_paraH_amb_r	36.0509	1.2	1693.6	0.243357	4.82731	PSP	1.57532e+06	0	Parahippocampal and ambient gyri R	23
sub-19	G_paraH_amb_l	24.5683	1.26	1656.36	0.25083	4.82731	PSP	1.57532e+06	0	Parahippocampal and ambient gyri L	23
sub-19	G_sup_temp_cent_r	4.94373	1.87	4150.65	0.277262	4.82731	PSP	1.57532e+06	0	Superior temporal gyrus central part R	23
sub-19	G_sup_temp_cent_l	-15.1232	2	4776.77	0.282007	4.82731	PSP	1.57532e+06	0	Superior temporal gyrus central part L	23
sub-19	G_tem_midin_r	52.7625	1.91	7390.5	0.297717	4.82731	PSP	1.57532e+06	0	Middle and inferior temporal gyrus R	23
sub-19	G_tem_midin_l	46.3961	1.92	7727.81	0.313736	4.82731	PSP	1.57532e+06	0	Middle and inferior temporal gyrus L	23
sub-19	G_occtem_la_r	21.5769	1.53	1754.55	0.274963	4.82731	PSP	1.57532e+06	0	Fusiform gyrus R	23
sub-19	G_occtem_la_l	29.221	1.71	2173.81	0.287559	4.82731	PSP	1.57532e+06	0	Fusiform gyrus L	23
sub-19	Insula_l	11.991	1.72	5823.16	0.215981	4.82731	PSP	1.57532e+06	0	Insula L	23
sub-19	Insula_r	31.8775	1.76	5922.93	0.229715	4.82731	PSP	1.57532e+06	0	Insula R	23
sub-19	OL_rest_lat_l	34.1939	2.09	14106.1	0.303587	4.82731	PSP	1.57532e+06	0	Lateral remainder of occipital lobe L	23
sub-19	OL_rest_lat_r	27.7841	2.18	13662.8	0.330598	4.82731	PSP	1.57532e+06	0	Lateral remainder of occipital lobe R	23
sub-19	G_cing_ant_sup_l	39.3966	2.01	2407.24	0.266753	4.82731	PSP	1.57532e+06	0	Cingulate gyrus anterior part L	23
sub-19	G_cing_ant_sup_r	41.3449	2	2347.71	0.255692	4.82731	PSP	1.57532e+06	0	Cingulate gyrus anterior part R	23
sub-19	G_cing_post_l	75.4728	2.19	3399.44	0.263883	4.82731	PSP	1.57532e+06	0	Cingulate gyrus posterior part L	23
sub-19	G_cing_post_r	78.9592	2.21	3872.79	0.296043	4.82731	PSP	1.57532e+06	0	Cingulate gyrus posterior part R	23
sub-19	FL_mid_fr_G_l	59.6528	2.22	12243.8	0.230242	4.82731	PSP	1.57532e+06	0	Middle frontal gyrus L	23
sub-19	FL_mid_fr_G_r	61.6186	2.13	13936.6	0.233475	4.82731	PSP	1.57532e+06	0	Middle frontal gyrus R	23
sub-19	PosteriorTL_l	46.0728	1.93	16949.8	0.294934	4.82731	PSP	1.57532e+06	0	Posterior temporal lobe L	23
sub-19	PosteriorTL_r	46.0488	2.07	19743.7	0.299527	4.82731	PSP	1.57532e+06	0	Posterior temporal lobe R	23
sub-19	PL_rest_l	37.9097	2.07	13882.6	0.286927	4.82731	PSP	1.57532e+06	0	Inferiolateral remainder of parietal lobe L	23
sub-19	PL_rest_r	46.2565	2.15	14493.5	0.285058	4.82731	PSP	1.57532e+06	0	Inferiolateral remainder of parietal lobe R	23
sub-19	CaudateNucl_l	35.7885	1.63	2068.14	0.217224	4.82731	PSP	1.57532e+06	1	Caudate Nucleus L	23
sub-19	CaudateNucl_r	18.5284	1.37	2170.76	0.198914	4.82731	PSP	1.57532e+06	1	Caudate Nucleus R	23
sub-19	NuclAccumb_l	12.9485	2.01	142.82	0.299347	4.82731	PSP	1.57532e+06	1	Nucleus Accumbens L	23
sub-19	NuclAccumb_r	-10.3275	2	100.56	0.303019	4.82731	PSP	1.57532e+06	1	Nucleus Accumbens R	23
sub-19	Putamen_l	11.6035	2.06	2542.57	0.265696	4.82731	PSP	1.57532e+06	1	Putamen L	23
sub-19	Putamen_r	18.0679	2.09	2749.92	0.256577	4.82731	PSP	1.57532e+06	1	Putamen R	23
sub-19	Thalamus_l	28.671	1.41	1961.93	0.181608	4.82731	PSP	1.57532e+06	1	Thalamus L	23
sub-19	Thalamus_r	37.9432	1.34	1922.89	0.175121	4.82731	PSP	1.57532e+06	1	Thalamus R	23
sub-19	Pallidum_l	9.2842	1.11	69.49	0.279232	4.82731	PSP	1.57532e+06	1	Pallidum L	23
sub-19	Pallidum_r	9.19228	1.21	74.51	0.26751	4.82731	PSP	1.57532e+06	1	Pallidum R	23
sub-19	FL_precen_G_l	11.9109	1.89	9536.09	0.27331	4.82731	PSP	1.57532e+06	0	Precentral gyrus L	23
sub-19	FL_precen_G_r	18.3896	1.86	9891.98	0.275307	4.82731	PSP	1.57532e+06	0	Precentral gyrus R	23
sub-19	FL_OFC_AOG_l	59.6252	1.68	1970.83	0.204257	4.82731	PSP	1.57532e+06	0	Anterior orbital gyrus L	23
sub-19	FL_OFC_AOG_r	60.3429	2.05	2100.68	0.201468	4.82731	PSP	1.57532e+06	0	Anterior orbital gyrus R	23
sub-19	FL_inf_fr_G_l	36.2933	2.02	6819.08	0.252215	4.82731	PSP	1.57532e+06	0	Inferior frontal gyrus L	23
sub-19	FL_inf_fr_G_r	44.9909	2.02	6459.84	0.251551	4.82731	PSP	1.57532e+06	0	Inferior frontal gyrus R	23
sub-19	FL_sup_fr_G_l	55.5233	2.07	14591.5	0.260541	4.82731	PSP	1.57532e+06	0	Superior frontal gryus L	23
sub-19	FL_sup_fr_G_r	51.9879	2.13	15540.2	0.25496	4.82731	PSP	1.57532e+06	0	Superior frontal gyrus R	23
sub-19	PL_postce_G_l	31.032	1.86	7355.58	0.258355	4.82731	PSP	1.57532e+06	0	Postcentral gyrus L	23
sub-19	PL_postce_G_r	34.3821	1.93	6569.13	0.258103	4.82731	PSP	1.57532e+06	0	Postcentral gyrus R	23
sub-19	PL_sup_pa_G_l	54.2164	2.3	12003.8	0.285004	4.82731	PSP	1.57532e+06	0	Superior parietal gyrus L	23
sub-19	PL_sup_pa_G_r	55.6181	2.28	13703.2	0.29057	4.82731	PSP	1.57532e+06	0	Superior parietal gyrus R	23
sub-19	OL_ling_G_l	56.4047	1.91	4468.06	0.301146	4.82731	PSP	1.57532e+06	0	Lingual gyrus L	23
sub-19	OL_ling_G_r	47.1642	1.9	5649.62	0.289659	4.82731	PSP	1.57532e+06	0	Lingual gyrus R	23
sub-19	OL_cuneus_l	66.0692	2.27	2843.2	0.320076	4.82731	PSP	1.57532e+06	0	Cuneus L	23
sub-19	OL_cuneus_r	64.7003	2.34	3110.83	0.32967	4.82731	PSP	1.57532e+06	0	Cuneus R	23
sub-19	FL_OFC_MOG_l	47.7225	1.85	1852.51	0.271261	4.82731	PSP	1.57532e+06	0	Medial orbital gyrus L	23
sub-19	FL_OFC_MOG_r	57.3696	1.92	2026.26	0.257551	4.82731	PSP	1.57532e+06	0	Medial orbital gyrus R	23
sub-19	FL_OFC_LOG_l	45.0409	1.88	1013.18	0.253234	4.82731	PSP	1.57532e+06	0	Lateral orbital gyrus L	23
sub-19	FL_OFC_LOG_r	58.7126	1.69	1479.67	0.20617	4.82731	PSP	1.57532e+06	0	Lateral orbital gyrus R	23
sub-19	FL_OFC_POG_l	20.8691	1.67	1942.47	0.279427	4.82731	PSP	1.57532e+06	0	Posterior orbital gyrus L	23
sub-19	FL_OFC_POG_r	48.1278	1.69	2483.43	0.253139	4.82731	PSP	1.57532e+06	0	Posterior orbital gyrus R	23
sub-19	S_nigra_l	27.0381	0.74	0.78	0.11276	4.82731	PSP	1.57532e+06	1	Substantia nigra L	23
sub-19	S_nigra_r	25.3941	0.68	1.33	0.076448	4.82731	PSP	1.57532e+06	1	Substantia nigra R	23
sub-19	Subgen_antCing_l	35.1306	1.79	497.64	0.278557	4.82731	PSP	1.57532e+06	0	Subgenual frontal cortex L	23
sub-19	Subgen_antCing_r	34.4086	1.6	441.4	0.261807	4.82731	PSP	1.57532e+06	0	Subgenual frontal cortex R	23
sub-19	Subcall_area_l	15.7925	1.86	55.67	0.215214	4.82731	PSP	1.57532e+06	0	Subcallosal area L	23
sub-19	Subcall_area_r	-14.4568	1.85	63.13	0.141859	4.82731	PSP	1.57532e+06	0	Subcallosal area R	23
sub-19	Presubgen_antCing_l	48.9894	2.42	342.81	0.287278	4.82731	PSP	1.57532e+06	0	Presubgenual frontal cortex L	23
sub-19	Presubgen_antCing_r	48.9879	2.35	253.2	0.317346	4.82731	PSP	1.57532e+06	0	Presubgenual frontal cortex L	23
sub-19	G_sup_temp_ant_l	-14.5879	1.96	2026.77	0.270652	4.82731	PSP	1.57532e+06	0	Superior temporal gyrus anterior part L	23
sub-19	G_sup_temp_ant_r	-10.597	1.89	2382.4	0.275973	4.82731	PSP	1.57532e+06	0	Superior temporal gyrus anterior part R	23
sub-19	Brainstem_mid	35.2935	0.76	5042.13	0.148504	4.82731	PSP	1.57532e+06	1	Midbrain	23
sub-19	Brainstem_pon	13.8841	0.41	8376.69	0.131882	4.82731	PSP	1.57532e+06	1	Pons	23
sub-19	Brainstem_med	-27.9266	0.39	1561.45	0.082548	4.82731	PSP	1.57532e+06	1	Medulla	23
sub-19	Cerebellum_gm_r	47.1226	1.42	38089.6	0.325249	4.82731	PSP	1.57532e+06	1	Cerebellum gm R	23
sub-19	Cerebellum_gm_l	48.7939	1.43	38093.9	0.317777	4.82731	PSP	1.57532e+06	1	Cerebellum gm L	23
sub-19	Cerebellum_dentate_l	32.8814	0.69	766.49	0.220784	4.82731	PSP	1.57532e+06	1	Cerebellum dentate L	23
sub-19	Cerebellum_dentate_r	7.60588	0.62	719.47	0.231333	4.82731	PSP	1.57532e+06	1	Cerebellum dentate R	23
sub-20	Hippocampus_r	29.4828	1.94	1591	0.349272	4.99347	CBS	1.84187e+06	0	Hippocampus R	204
sub-20	Hippocampus_l	32.8137	1.95	1430.36	0.332537	4.99347	CBS	1.84187e+06	0	Hippocampus L	204
sub-20	Amygdala_r	26.3578	2.1	925.95	0.333387	4.99347	CBS	1.84187e+06	0	Amygdala R	204
sub-20	Amygdala_l	34.2023	2.19	993.94	0.304135	4.99347	CBS	1.84187e+06	0	Amygdala L	204
sub-20	Ant_TL_med_r	32.1751	2.05	3810.67	0.289861	4.99347	CBS	1.84187e+06	0	Anterior temporal lobe medial part R	204
sub-20	Ant_TL_med_l	42.7447	2.1	3451.09	0.307344	4.99347	CBS	1.84187e+06	0	Anterior temporal lobe medial part L	204
sub-20	Ant_TL_inf_lat_r	29.8237	2.39	1935.96	0.316612	4.99347	CBS	1.84187e+06	0	Anterior temporal lobe lateral part R	204
sub-20	Ant_TL_inf_lat_l	33.1277	2.57	1902.3	0.284619	4.99347	CBS	1.84187e+06	0	Anterior temporal lobe lateral part L	204
sub-20	G_paraH_amb_r	32.3066	1.9	1994.33	0.290846	4.99347	CBS	1.84187e+06	0	Parahippocampal and ambient gyri R	204
sub-20	G_paraH_amb_l	39.8113	1.64	2030.45	0.290759	4.99347	CBS	1.84187e+06	0	Parahippocampal and ambient gyri L	204
sub-20	G_sup_temp_cent_r	35.5495	2.68	5412.63	0.314237	4.99347	CBS	1.84187e+06	0	Superior temporal gyrus central part R	204
sub-20	G_sup_temp_cent_l	32.9323	2.69	4544.97	0.280513	4.99347	CBS	1.84187e+06	0	Superior temporal gyrus central part L	204
sub-20	G_tem_midin_r	41.9211	2.66	9180.93	0.315279	4.99347	CBS	1.84187e+06	0	Middle and inferior temporal gyrus R	204
sub-20	G_tem_midin_l	44.2913	2.48	7887.41	0.304186	4.99347	CBS	1.84187e+06	0	Middle and inferior temporal gyrus L	204
sub-20	G_occtem_la_r	29.6862	2.2	2529.09	0.290431	4.99347	CBS	1.84187e+06	0	Fusiform gyrus R	204
sub-20	G_occtem_la_l	36.6603	2.15	1754.24	0.301121	4.99347	CBS	1.84187e+06	0	Fusiform gyrus L	204
sub-20	Insula_l	44.0492	2.26	6376.58	0.235299	4.99347	CBS	1.84187e+06	0	Insula L	204
sub-20	Insula_r	35.1375	2.62	6877.94	0.27428	4.99347	CBS	1.84187e+06	0	Insula R	204
sub-20	OL_rest_lat_l	43.7855	2.82	15771.6	0.347825	4.99347	CBS	1.84187e+06	0	Lateral remainder of occipital lobe L	204
sub-20	OL_rest_lat_r	41.0001	2.95	16425.3	0.364465	4.99347	CBS	1.84187e+06	0	Lateral remainder of occipital lobe R	204
sub-20	G_cing_ant_sup_l	49.2715	3.11	1574.01	0.323198	4.99347	CBS	1.84187e+06	0	Cingulate gyrus anterior part L	204
sub-20	G_cing_ant_sup_r	41.061	2.9	2556.69	0.284438	4.99347	CBS	1.84187e+06	0	Cingulate gyrus anterior part R	204
sub-20	G_cing_post_l	61.3143	3.24	3514.72	0.320412	4.99347	CBS	1.84187e+06	0	Cingulate gyrus posterior part L	204
sub-20	G_cing_post_r	50.2702	3.14	3601.49	0.325412	4.99347	CBS	1.84187e+06	0	Cingulate gyrus posterior part R	204
sub-20	FL_mid_fr_G_l	52.7591	3.33	13337.8	0.260816	4.99347	CBS	1.84187e+06	0	Middle frontal gyrus L	204
sub-20	FL_mid_fr_G_r	35.3016	3.24	14103.7	0.298141	4.99347	CBS	1.84187e+06	0	Middle frontal gyrus R	204
sub-20	PosteriorTL_l	44.1762	2.52	18340.7	0.346138	4.99347	CBS	1.84187e+06	0	Posterior temporal lobe L	204
sub-20	PosteriorTL_r	41.0223	2.65	19240.6	0.331661	4.99347	CBS	1.84187e+06	0	Posterior temporal lobe R	204
sub-20	PL_rest_l	49.84	3.01	16122.7	0.306781	4.99347	CBS	1.84187e+06	0	Inferiolateral remainder of parietal lobe L	204
sub-20	PL_rest_r	42.5733	3.28	15299.8	0.322553	4.99347	CBS	1.84187e+06	0	Inferiolateral remainder of parietal lobe R	204
sub-20	CaudateNucl_l	44.5562	2.25	1862.43	0.228947	4.99347	CBS	1.84187e+06	1	Caudate Nucleus L	204
sub-20	CaudateNucl_r	36.9171	2.07	2179.31	0.21954	4.99347	CBS	1.84187e+06	1	Caudate Nucleus R	204
sub-20	NuclAccumb_l	11.2896	2.65	168.26	0.301023	4.99347	CBS	1.84187e+06	1	Nucleus Accumbens L	204
sub-20	NuclAccumb_r	16.9653	2.67	136.47	0.325003	4.99347	CBS	1.84187e+06	1	Nucleus Accumbens R	204
sub-20	Putamen_l	41.6637	2.56	2091.1	0.253084	4.99347	CBS	1.84187e+06	1	Putamen L	204
sub-20	Putamen_r	34.7871	2.76	2066.04	0.273546	4.99347	CBS	1.84187e+06	1	Putamen R	204
sub-20	Thalamus_l	45.3013	1.95	1506.67	0.179927	4.99347	CBS	1.84187e+06	1	Thalamus L	204
sub-20	Thalamus_r	45.8622	1.92	1098.29	0.186023	4.99347	CBS	1.84187e+06	1	Thalamus R	204
sub-20	Pallidum_l	16.3942	1.12	15.7	0.286527	4.99347	CBS	1.84187e+06	1	Pallidum L	204
sub-20	Pallidum_r	21.0236	1.57	28.98	0.290281	4.99347	CBS	1.84187e+06	1	Pallidum R	204
sub-20	FL_precen_G_l	52.1286	2.9	9481.85	0.304084	4.99347	CBS	1.84187e+06	0	Precentral gyrus L	204
sub-20	FL_precen_G_r	54.3079	2.84	9576.47	0.324601	4.99347	CBS	1.84187e+06	0	Precentral gyrus R	204
sub-20	FL_OFC_AOG_l	44.9936	2.07	1769.89	0.260801	4.99347	CBS	1.84187e+06	0	Anterior orbital gyrus L	204
sub-20	FL_OFC_AOG_r	28.6155	3.09	2030.98	0.286229	4.99347	CBS	1.84187e+06	0	Anterior orbital gyrus R	204
sub-20	FL_inf_fr_G_l	55.645	2.77	6865.74	0.276853	4.99347	CBS	1.84187e+06	0	Inferior frontal gyrus L	204
sub-20	FL_inf_fr_G_r	40.7793	3.02	6356.37	0.295105	4.99347	CBS	1.84187e+06	0	Inferior frontal gyrus R	204
sub-20	FL_sup_fr_G_l	46.5167	3.17	14293.7	0.273663	4.99347	CBS	1.84187e+06	0	Superior frontal gryus L	204
sub-20	FL_sup_fr_G_r	34.6523	3.2	14205.3	0.262399	4.99347	CBS	1.84187e+06	0	Superior frontal gyrus R	204
sub-20	PL_postce_G_l	52.2189	2.81	6907.78	0.289002	4.99347	CBS	1.84187e+06	0	Postcentral gyrus L	204
sub-20	PL_postce_G_r	55.1555	3.01	7254.27	0.303983	4.99347	CBS	1.84187e+06	0	Postcentral gyrus R	204
sub-20	PL_sup_pa_G_l	52.2517	3.54	14987	0.322426	4.99347	CBS	1.84187e+06	0	Superior parietal gyrus L	204
sub-20	PL_sup_pa_G_r	52.0891	3.56	15678.7	0.312974	4.99347	CBS	1.84187e+06	0	Superior parietal gyrus R	204
sub-20	OL_ling_G_l	43.7293	2.73	4803.31	0.363528	4.99347	CBS	1.84187e+06	0	Lingual gyrus L	204
sub-20	OL_ling_G_r	47.4965	2.82	5023.69	0.336353	4.99347	CBS	1.84187e+06	0	Lingual gyrus R	204
sub-20	OL_cuneus_l	42.4326	3.53	3066.66	0.370855	4.99347	CBS	1.84187e+06	0	Cuneus L	204
sub-20	OL_cuneus_r	49.4018	3.5	3655.02	0.351544	4.99347	CBS	1.84187e+06	0	Cuneus R	204
sub-20	FL_OFC_MOG_l	49.7459	2.62	2158.69	0.287667	4.99347	CBS	1.84187e+06	0	Medial orbital gyrus L	204
sub-20	FL_OFC_MOG_r	40.9043	2.59	2744	0.294215	4.99347	CBS	1.84187e+06	0	Medial orbital gyrus R	204
sub-20	FL_OFC_LOG_l	45.1745	2.89	938.95	0.270909	4.99347	CBS	1.84187e+06	0	Lateral orbital gyrus L	204
sub-20	FL_OFC_LOG_r	34.8548	2.61	1539.16	0.244461	4.99347	CBS	1.84187e+06	0	Lateral orbital gyrus R	204
sub-20	FL_OFC_POG_l	54.4287	2.53	1923.82	0.275824	4.99347	CBS	1.84187e+06	0	Posterior orbital gyrus L	204
sub-20	FL_OFC_POG_r	38.7201	2.66	2299.14	0.283048	4.99347	CBS	1.84187e+06	0	Posterior orbital gyrus R	204
sub-20	S_nigra_l	22.1767	0.75	1.15	0.095005	4.99347	CBS	1.84187e+06	1	Substantia nigra L	204
sub-20	S_nigra_r	29.1043	0.7	1.54	0.086927	4.99347	CBS	1.84187e+06	1	Substantia nigra R	204
sub-20	Subgen_antCing_l	37.4962	2.63	540.62	0.281401	4.99347	CBS	1.84187e+06	0	Subgenual frontal cortex L	204
sub-20	Subgen_antCing_r	21.1268	2.58	524.83	0.257458	4.99347	CBS	1.84187e+06	0	Subgenual frontal cortex R	204
sub-20	Subcall_area_l	13.5216	2.72	70.68	0.241475	4.99347	CBS	1.84187e+06	0	Subcallosal area L	204
sub-20	Subcall_area_r	2.10665	2.73	90.48	0.254936	4.99347	CBS	1.84187e+06	0	Subcallosal area R	204
sub-20	Presubgen_antCing_l	31.8904	3.54	238.31	0.313442	4.99347	CBS	1.84187e+06	0	Presubgenual frontal cortex L	204
sub-20	Presubgen_antCing_r	16.0526	3.02	297.81	0.325496	4.99347	CBS	1.84187e+06	0	Presubgenual frontal cortex L	204
sub-20	G_sup_temp_ant_l	48.0745	2.22	2104.69	0.291972	4.99347	CBS	1.84187e+06	0	Superior temporal gyrus anterior part L	204
sub-20	G_sup_temp_ant_r	28.6926	2.35	1974.28	0.33762	4.99347	CBS	1.84187e+06	0	Superior temporal gyrus anterior part R	204
sub-20	Brainstem_mid	35.1281	0.97	5108.22	0.157924	4.99347	CBS	1.84187e+06	1	Midbrain	204
sub-20	Brainstem_pon	35.9706	0.66	11221.3	0.162241	4.99347	CBS	1.84187e+06	1	Pons	204
sub-20	Brainstem_med	21.0472	0.49	1742.09	0.133379	4.99347	CBS	1.84187e+06	1	Medulla	204
sub-20	Cerebellum_gm_r	39.0805	1.96	34781.4	0.3016	4.99347	CBS	1.84187e+06	1	Cerebellum gm R	204
sub-20	Cerebellum_gm_l	34.2158	1.94	35856.2	0.308481	4.99347	CBS	1.84187e+06	1	Cerebellum gm L	204
sub-20	Cerebellum_dentate_l	32.9322	0.84	716.62	0.22148	4.99347	CBS	1.84187e+06	1	Cerebellum dentate L	204
sub-20	Cerebellum_dentate_r	33.5475	0.56	767.33	0.194482	4.99347	CBS	1.84187e+06	1	Cerebellum dentate R	204
sub-21	Hippocampus_r	39.8007	1.84	1259.9	0.291533	5.03849	bvFTD	1.31288e+06	0	Hippocampus R	0
sub-21	Hippocampus_l	16.3203	1.92	922.13	0.292669	5.03849	bvFTD	1.31288e+06	0	Hippocampus L	0
sub-21	Amygdala_r	41.2867	1.82	504.11	0.294284	5.03849	bvFTD	1.31288e+06	0	Amygdala R	0
sub-21	Amygdala_l	11.4339	2	541.41	0.282393	5.03849	bvFTD	1.31288e+06	0	Amygdala L	0
sub-21	Ant_TL_med_r	34.4496	1.86	1870.29	0.168379	5.03849	bvFTD	1.31288e+06	0	Anterior temporal lobe medial part R	0
sub-21	Ant_TL_med_l	19.1845	1.79	1930.08	0.199654	5.03849	bvFTD	1.31288e+06	0	Anterior temporal lobe medial part L	0
sub-21	Ant_TL_inf_lat_r	23.1857	2.39	1074.16	0.1885	5.03849	bvFTD	1.31288e+06	0	Anterior temporal lobe lateral part R	0
sub-21	Ant_TL_inf_lat_l	7.37685	2.31	1137.03	0.257325	5.03849	bvFTD	1.31288e+06	0	Anterior temporal lobe lateral part L	0
sub-21	G_paraH_amb_r	41.1901	1.68	1662.6	0.199969	5.03849	bvFTD	1.31288e+06	0	Parahippocampal and ambient gyri R	0
sub-21	G_paraH_amb_l	15.9328	1.82	1777.63	0.20237	5.03849	bvFTD	1.31288e+06	0	Parahippocampal and ambient gyri L	0
sub-21	G_sup_temp_cent_r	44.5765	2.5	3755.56	0.286352	5.03849	bvFTD	1.31288e+06	0	Superior temporal gyrus central part R	0
sub-21	G_sup_temp_cent_l	48.4137	2.49	4380.47	0.297475	5.03849	bvFTD	1.31288e+06	0	Superior temporal gyrus central part L	0
sub-21	G_tem_midin_r	24.7099	2.45	5404.71	0.242938	5.03849	bvFTD	1.31288e+06	0	Middle and inferior temporal gyrus R	0
sub-21	G_tem_midin_l	27.3731	2.49	5079.99	0.268277	5.03849	bvFTD	1.31288e+06	0	Middle and inferior temporal gyrus L	0
sub-21	G_occtem_la_r	45.2228	1.95	1596.84	0.213163	5.03849	bvFTD	1.31288e+06	0	Fusiform gyrus R	0
sub-21	G_occtem_la_l	22.7218	1.97	1392.46	0.219572	5.03849	bvFTD	1.31288e+06	0	Fusiform gyrus L	0
sub-21	Insula_l	52.9347	2.36	4002.73	0.214808	5.03849	bvFTD	1.31288e+06	0	Insula L	0
sub-21	Insula_r	31.5117	2.33	4329.4	0.223012	5.03849	bvFTD	1.31288e+06	0	Insula R	0
sub-21	OL_rest_lat_l	57.5127	2.76	12315.2	0.310933	5.03849	bvFTD	1.31288e+06	0	Lateral remainder of occipital lobe L	0
sub-21	OL_rest_lat_r	57.5164	2.81	12710	0.308249	5.03849	bvFTD	1.31288e+06	0	Lateral remainder of occipital lobe R	0
sub-21	G_cing_ant_sup_l	50.067	2.56	2349.56	0.256719	5.03849	bvFTD	1.31288e+06	0	Cingulate gyrus anterior part L	0
sub-21	G_cing_ant_sup_r	42.2952	2.49	2155.67	0.227667	5.03849	bvFTD	1.31288e+06	0	Cingulate gyrus anterior part R	0
sub-21	G_cing_post_l	75.0078	2.87	3502.03	0.252002	5.03849	bvFTD	1.31288e+06	0	Cingulate gyrus posterior part L	0
sub-21	G_cing_post_r	69.7399	2.89	3181.01	0.279749	5.03849	bvFTD	1.31288e+06	0	Cingulate gyrus posterior part R	0
sub-21	FL_mid_fr_G_l	45.4327	2.83	10176.7	0.262105	5.03849	bvFTD	1.31288e+06	0	Middle frontal gyrus L	0
sub-21	FL_mid_fr_G_r	52.9765	2.91	11660.9	0.227724	5.03849	bvFTD	1.31288e+06	0	Middle frontal gyrus R	0
sub-21	PosteriorTL_l	44.8501	2.59	16321.8	0.306297	5.03849	bvFTD	1.31288e+06	0	Posterior temporal lobe L	0
sub-21	PosteriorTL_r	57.7941	2.53	16975.2	0.297492	5.03849	bvFTD	1.31288e+06	0	Posterior temporal lobe R	0
sub-21	PL_rest_l	49.4791	2.71	15874.7	0.279417	5.03849	bvFTD	1.31288e+06	0	Inferiolateral remainder of parietal lobe L	0
sub-21	PL_rest_r	47.5525	2.63	15227.4	0.263987	5.03849	bvFTD	1.31288e+06	0	Inferiolateral remainder of parietal lobe R	0
sub-21	CaudateNucl_l	42.9204	2.46	1845.55	0.276906	5.03849	bvFTD	1.31288e+06	1	Caudate Nucleus L	0
sub-21	CaudateNucl_r	33.4463	2.19	1752.51	0.251579	5.03849	bvFTD	1.31288e+06	1	Caudate Nucleus R	0
sub-21	NuclAccumb_l	30.5053	2.41	99.73	0.290369	5.03849	bvFTD	1.31288e+06	1	Nucleus Accumbens L	0
sub-21	NuclAccumb_r	36.0202	2.27	80.63	0.301031	5.03849	bvFTD	1.31288e+06	1	Nucleus Accumbens R	0
sub-21	Putamen_l	41.7121	2.77	1661.11	0.264181	5.03849	bvFTD	1.31288e+06	1	Putamen L	0
sub-21	Putamen_r	14.409	2.83	1853.22	0.258392	5.03849	bvFTD	1.31288e+06	1	Putamen R	0
sub-21	Thalamus_l	56.3462	1.93	1404.69	0.173475	5.03849	bvFTD	1.31288e+06	1	Thalamus L	0
sub-21	Thalamus_r	51.2066	1.85	1518.73	0.15532	5.03849	bvFTD	1.31288e+06	1	Thalamus R	0
sub-21	Pallidum_l	18.7435	1.2	28.25	0.195023	5.03849	bvFTD	1.31288e+06	1	Pallidum L	0
sub-21	Pallidum_r	28.6806	1.42	7.51	0.17734	5.03849	bvFTD	1.31288e+06	1	Pallidum R	0
sub-21	FL_precen_G_l	46.8206	2.47	6129.49	0.238304	5.03849	bvFTD	1.31288e+06	0	Precentral gyrus L	0
sub-21	FL_precen_G_r	41.8507	2.41	7385.02	0.251577	5.03849	bvFTD	1.31288e+06	0	Precentral gyrus R	0
sub-21	FL_OFC_AOG_l	29.1979	2.1	1845.93	0.279445	5.03849	bvFTD	1.31288e+06	0	Anterior orbital gyrus L	0
sub-21	FL_OFC_AOG_r	46.4282	2.45	2009.7	0.248522	5.03849	bvFTD	1.31288e+06	0	Anterior orbital gyrus R	0
sub-21	FL_inf_fr_G_l	48.4068	2.81	5199.16	0.272658	5.03849	bvFTD	1.31288e+06	0	Inferior frontal gyrus L	0
sub-21	FL_inf_fr_G_r	39.3719	2.74	5383.89	0.257912	5.03849	bvFTD	1.31288e+06	0	Inferior frontal gyrus R	0
sub-21	FL_sup_fr_G_l	46.1098	2.63	12470.3	0.249773	5.03849	bvFTD	1.31288e+06	0	Superior frontal gryus L	0
sub-21	FL_sup_fr_G_r	47.992	2.71	13137.7	0.243246	5.03849	bvFTD	1.31288e+06	0	Superior frontal gyrus R	0
sub-21	PL_postce_G_l	52.3063	2.54	6600.7	0.242075	5.03849	bvFTD	1.31288e+06	0	Postcentral gyrus L	0
sub-21	PL_postce_G_r	46.0267	2.49	6680.53	0.241752	5.03849	bvFTD	1.31288e+06	0	Postcentral gyrus R	0
sub-21	PL_sup_pa_G_l	63.7826	2.8	10972.1	0.251618	5.03849	bvFTD	1.31288e+06	0	Superior parietal gyrus L	0
sub-21	PL_sup_pa_G_r	57.7778	2.75	14090.4	0.257733	5.03849	bvFTD	1.31288e+06	0	Superior parietal gyrus R	0
sub-21	OL_ling_G_l	74.5137	3	4759.92	0.282634	5.03849	bvFTD	1.31288e+06	0	Lingual gyrus L	0
sub-21	OL_ling_G_r	71.1043	3.09	4907.9	0.282654	5.03849	bvFTD	1.31288e+06	0	Lingual gyrus R	0
sub-21	OL_cuneus_l	70.6774	3.16	3761.08	0.309253	5.03849	bvFTD	1.31288e+06	0	Cuneus L	0
sub-21	OL_cuneus_r	70.643	3.04	3974.64	0.306488	5.03849	bvFTD	1.31288e+06	0	Cuneus R	0
sub-21	FL_OFC_MOG_l	41.4312	2.57	1755.28	0.281824	5.03849	bvFTD	1.31288e+06	0	Medial orbital gyrus L	0
sub-21	FL_OFC_MOG_r	47.3609	2.51	2012.81	0.276913	5.03849	bvFTD	1.31288e+06	0	Medial orbital gyrus R	0
sub-21	FL_OFC_LOG_l	46.4619	2.41	959.29	0.274787	5.03849	bvFTD	1.31288e+06	0	Lateral orbital gyrus L	0
sub-21	FL_OFC_LOG_r	44.9404	2.24	1229.73	0.200605	5.03849	bvFTD	1.31288e+06	0	Lateral orbital gyrus R	0
sub-21	FL_OFC_POG_l	39.9557	2.29	1432.8	0.239172	5.03849	bvFTD	1.31288e+06	0	Posterior orbital gyrus L	0
sub-21	FL_OFC_POG_r	39.1232	2.12	1686.89	0.270788	5.03849	bvFTD	1.31288e+06	0	Posterior orbital gyrus R	0
sub-21	S_nigra_l	17.205	1.03	0.22	0.055781	5.03849	bvFTD	1.31288e+06	1	Substantia nigra L	0
sub-21	S_nigra_r	-4.15027	0.91	2.93	0.069102	5.03849	bvFTD	1.31288e+06	1	Substantia nigra R	0
sub-21	Subgen_antCing_l	21.431	2.11	334.57	0.249981	5.03849	bvFTD	1.31288e+06	0	Subgenual frontal cortex L	0
sub-21	Subgen_antCing_r	40.587	1.78	257.55	0.239672	5.03849	bvFTD	1.31288e+06	0	Subgenual frontal cortex R	0
sub-21	Subcall_area_l	14.2246	2.25	43.74	0.214238	5.03849	bvFTD	1.31288e+06	0	Subcallosal area L	0
sub-21	Subcall_area_r	16.5711	2.32	43.05	0.204602	5.03849	bvFTD	1.31288e+06	0	Subcallosal area R	0
sub-21	Presubgen_antCing_l	40.5082	2.68	174.61	0.256932	5.03849	bvFTD	1.31288e+06	0	Presubgenual frontal cortex L	0
sub-21	Presubgen_antCing_r	42.5939	2.41	115.28	0.307937	5.03849	bvFTD	1.31288e+06	0	Presubgenual frontal cortex L	0
sub-21	G_sup_temp_ant_l	34.4161	2.16	1542.45	0.22355	5.03849	bvFTD	1.31288e+06	0	Superior temporal gyrus anterior part L	0
sub-21	G_sup_temp_ant_r	32.4117	2.31	1664.49	0.238276	5.03849	bvFTD	1.31288e+06	0	Superior temporal gyrus anterior part R	0
sub-21	Brainstem_mid	31.6666	1.04	4008.59	0.126613	5.03849	bvFTD	1.31288e+06	1	Midbrain	0
sub-21	Brainstem_pon	52.3867	0.86	6982.96	0.13979	5.03849	bvFTD	1.31288e+06	1	Pons	0
sub-21	Brainstem_med	24.8529	0.79	1226.3	0.081102	5.03849	bvFTD	1.31288e+06	1	Medulla	0
sub-21	Cerebellum_gm_r	57.7865	1.93	25042	0.323391	5.03849	bvFTD	1.31288e+06	1	Cerebellum gm R	0
sub-21	Cerebellum_gm_l	61.0622	1.91	25634.9	0.319268	5.03849	bvFTD	1.31288e+06	1	Cerebellum gm L	0
sub-21	Cerebellum_dentate_l	44.7987	1.08	504.15	0.182331	5.03849	bvFTD	1.31288e+06	1	Cerebellum dentate L	0
sub-21	Cerebellum_dentate_r	36.4312	0.85	508.72	0.199218	5.03849	bvFTD	1.31288e+06	1	Cerebellum dentate R	0
sub-22	Hippocampus_r	81.6118	1.59	1064.64	0.38231	5.99958	PSP	1.32039e+06	0	Hippocampus R	215
sub-22	Hippocampus_l	74.8261	1.72	790.95	0.357464	5.99958	PSP	1.32039e+06	0	Hippocampus L	215
sub-22	Amygdala_r	68.6879	2.05	638.13	0.389979	5.99958	PSP	1.32039e+06	0	Amygdala R	215
sub-22	Amygdala_l	71.577	1.97	618.72	0.382034	5.99958	PSP	1.32039e+06	0	Amygdala L	215
sub-22	Ant_TL_med_r	67.9543	1.78	3636.49	0.264015	5.99958	PSP	1.32039e+06	0	Anterior temporal lobe medial part R	215
sub-22	Ant_TL_med_l	59.7999	1.42	3358.74	0.28225	5.99958	PSP	1.32039e+06	0	Anterior temporal lobe medial part L	215
sub-22	Ant_TL_inf_lat_r	61.197	1.95	1319.28	0.306166	5.99958	PSP	1.32039e+06	0	Anterior temporal lobe lateral part R	215
sub-22	Ant_TL_inf_lat_l	41.8246	1.88	1262.67	0.286284	5.99958	PSP	1.32039e+06	0	Anterior temporal lobe lateral part L	215
sub-22	G_paraH_amb_r	87.6547	1.52	2120.67	0.287838	5.99958	PSP	1.32039e+06	0	Parahippocampal and ambient gyri R	215
sub-22	G_paraH_amb_l	71.974	0.95	2018.43	0.282161	5.99958	PSP	1.32039e+06	0	Parahippocampal and ambient gyri L	215
sub-22	G_sup_temp_cent_r	90.0409	2.73	4805.11	0.366386	5.99958	PSP	1.32039e+06	0	Superior temporal gyrus central part R	215
sub-22	G_sup_temp_cent_l	56.6824	2.29	4204.59	0.339027	5.99958	PSP	1.32039e+06	0	Superior temporal gyrus central part L	215
sub-22	G_tem_midin_r	67.8072	2.09	7173.69	0.345489	5.99958	PSP	1.32039e+06	0	Middle and inferior temporal gyrus R	215
sub-22	G_tem_midin_l	49.6999	1.97	6830.3	0.313085	5.99958	PSP	1.32039e+06	0	Middle and inferior temporal gyrus L	215
sub-22	G_occtem_la_r	76.3338	1.75	1895.02	0.289865	5.99958	PSP	1.32039e+06	0	Fusiform gyrus R	215
sub-22	G_occtem_la_l	69.0323	1.44	1958.9	0.305295	5.99958	PSP	1.32039e+06	0	Fusiform gyrus L	215
sub-22	Insula_l	77.1244	1.76	5438.76	0.267435	5.99958	PSP	1.32039e+06	0	Insula L	215
sub-22	Insula_r	86.608	2.28	5472.23	0.275651	5.99958	PSP	1.32039e+06	0	Insula R	215
sub-22	OL_rest_lat_l	67.4863	1.75	13523.5	0.280035	5.99958	PSP	1.32039e+06	0	Lateral remainder of occipital lobe L	215
sub-22	OL_rest_lat_r	77.9817	2.06	13858.1	0.314276	5.99958	PSP	1.32039e+06	0	Lateral remainder of occipital lobe R	215
sub-22	G_cing_ant_sup_l	85.936	1.83	2278.15	0.327557	5.99958	PSP	1.32039e+06	0	Cingulate gyrus anterior part L	215
sub-22	G_cing_ant_sup_r	83.809	2.46	2315.86	0.335213	5.99958	PSP	1.32039e+06	0	Cingulate gyrus anterior part R	215
sub-22	G_cing_post_l	97.7241	2.38	2739.15	0.354887	5.99958	PSP	1.32039e+06	0	Cingulate gyrus posterior part L	215
sub-22	G_cing_post_r	98.407	2.47	3087.33	0.348646	5.99958	PSP	1.32039e+06	0	Cingulate gyrus posterior part R	215
sub-22	FL_mid_fr_G_l	79.6927	2.58	10648.5	0.29358	5.99958	PSP	1.32039e+06	0	Middle frontal gyrus L	215
sub-22	FL_mid_fr_G_r	75.5051	2.75	10328.7	0.321883	5.99958	PSP	1.32039e+06	0	Middle frontal gyrus R	215
sub-22	PosteriorTL_l	71.1486	2.01	19488.1	0.336739	5.99958	PSP	1.32039e+06	0	Posterior temporal lobe L	215
sub-22	PosteriorTL_r	84.7707	2.15	20862.8	0.325282	5.99958	PSP	1.32039e+06	0	Posterior temporal lobe R	215
sub-22	PL_rest_l	60.0041	2.38	13268.3	0.316512	5.99958	PSP	1.32039e+06	0	Inferiolateral remainder of parietal lobe L	215
sub-22	PL_rest_r	75.0302	2.48	13422.6	0.333541	5.99958	PSP	1.32039e+06	0	Inferiolateral remainder of parietal lobe R	215
sub-22	CaudateNucl_l	80.969	1.82	1826.03	0.281077	5.99958	PSP	1.32039e+06	1	Caudate Nucleus L	215
sub-22	CaudateNucl_r	73.8933	1.69	1814.41	0.303662	5.99958	PSP	1.32039e+06	1	Caudate Nucleus R	215
sub-22	NuclAccumb_l	61.4062	2.42	118.77	0.358158	5.99958	PSP	1.32039e+06	1	Nucleus Accumbens L	215
sub-22	NuclAccumb_r	51.025	2.25	118.84	0.341873	5.99958	PSP	1.32039e+06	1	Nucleus Accumbens R	215
sub-22	Putamen_l	85.2338	2.33	1675.33	0.291929	5.99958	PSP	1.32039e+06	1	Putamen L	215
sub-22	Putamen_r	88.9201	2.4	1839.1	0.315738	5.99958	PSP	1.32039e+06	1	Putamen R	215
sub-22	Thalamus_l	93.1709	1.73	1605.27	0.188605	5.99958	PSP	1.32039e+06	1	Thalamus L	215
sub-22	Thalamus_r	90.2616	1.83	1393.53	0.192427	5.99958	PSP	1.32039e+06	1	Thalamus R	215
sub-22	Pallidum_l	44.1949	1.1	5.96	0.293196	5.99958	PSP	1.32039e+06	1	Pallidum L	215
sub-22	Pallidum_r	71.7721	0.86	3.64	0.233697	5.99958	PSP	1.32039e+06	1	Pallidum R	215
sub-22	FL_precen_G_l	67.2166	2.12	7829.85	0.295218	5.99958	PSP	1.32039e+06	0	Precentral gyrus L	215
sub-22	FL_precen_G_r	73.8427	2.41	9286.12	0.324077	5.99958	PSP	1.32039e+06	0	Precentral gyrus R	215
sub-22	FL_OFC_AOG_l	86.7645	2.21	1972.12	0.231864	5.99958	PSP	1.32039e+06	0	Anterior orbital gyrus L	215
sub-22	FL_OFC_AOG_r	77.2798	2.52	2030.79	0.267025	5.99958	PSP	1.32039e+06	0	Anterior orbital gyrus R	215
sub-22	FL_inf_fr_G_l	78.0073	2.06	6568.26	0.281577	5.99958	PSP	1.32039e+06	0	Inferior frontal gyrus L	215
sub-22	FL_inf_fr_G_r	62.9596	2.62	5655.63	0.32369	5.99958	PSP	1.32039e+06	0	Inferior frontal gyrus R	215
sub-22	FL_sup_fr_G_l	72.1983	2.35	13293.5	0.28256	5.99958	PSP	1.32039e+06	0	Superior frontal gryus L	215
sub-22	FL_sup_fr_G_r	75.5192	2.35	15012.4	0.290791	5.99958	PSP	1.32039e+06	0	Superior frontal gyrus R	215
sub-22	PL_postce_G_l	69.5272	2.28	6181.16	0.299196	5.99958	PSP	1.32039e+06	0	Postcentral gyrus L	215
sub-22	PL_postce_G_r	84.0232	2.74	6392.1	0.331315	5.99958	PSP	1.32039e+06	0	Postcentral gyrus R	215
sub-22	PL_sup_pa_G_l	80.664	2.65	9507.43	0.280383	5.99958	PSP	1.32039e+06	0	Superior parietal gyrus L	215
sub-22	PL_sup_pa_G_r	82.7216	2.65	10656.3	0.300589	5.99958	PSP	1.32039e+06	0	Superior parietal gyrus R	215
sub-22	OL_ling_G_l	83.6036	1.88	4988.76	0.302222	5.99958	PSP	1.32039e+06	0	Lingual gyrus L	215
sub-22	OL_ling_G_r	71.6008	2.2	5468.47	0.307094	5.99958	PSP	1.32039e+06	0	Lingual gyrus R	215
sub-22	OL_cuneus_l	91.0217	2.55	3426.73	0.296849	5.99958	PSP	1.32039e+06	0	Cuneus L	215
sub-22	OL_cuneus_r	87.8523	2.6	2844.59	0.322275	5.99958	PSP	1.32039e+06	0	Cuneus R	215
sub-22	FL_OFC_MOG_l	51.2784	2.23	1988.08	0.271714	5.99958	PSP	1.32039e+06	0	Medial orbital gyrus L	215
sub-22	FL_OFC_MOG_r	78.7821	2.23	2052.14	0.299752	5.99958	PSP	1.32039e+06	0	Medial orbital gyrus R	215
sub-22	FL_OFC_LOG_l	74.7749	2.01	861	0.254335	5.99958	PSP	1.32039e+06	0	Lateral orbital gyrus L	215
sub-22	FL_OFC_LOG_r	73.092	2.28	1070.62	0.260695	5.99958	PSP	1.32039e+06	0	Lateral orbital gyrus R	215
sub-22	FL_OFC_POG_l	63.9094	1.94	1989.45	0.27022	5.99958	PSP	1.32039e+06	0	Posterior orbital gyrus L	215
sub-22	FL_OFC_POG_r	89.6568	2.26	2042.28	0.318803	5.99958	PSP	1.32039e+06	0	Posterior orbital gyrus R	215
sub-22	S_nigra_l	44.7741	0.32	4.59	0.080875	5.99958	PSP	1.32039e+06	1	Substantia nigra L	215
sub-22	S_nigra_r	47.5406	0.58	0.38	0.054434	5.99958	PSP	1.32039e+06	1	Substantia nigra R	215
sub-22	Subgen_antCing_l	59.6838	1.87	248.24	0.340522	5.99958	PSP	1.32039e+06	0	Subgenual frontal cortex L	215
sub-22	Subgen_antCing_r	80.7955	2.01	268.61	0.33861	5.99958	PSP	1.32039e+06	0	Subgenual frontal cortex R	215
sub-22	Subcall_area_l	62.9534	3.15	49.9	0.266682	5.99958	PSP	1.32039e+06	0	Subcallosal area L	215
sub-22	Subcall_area_r	64.6147	1.95	58.69	0.222705	5.99958	PSP	1.32039e+06	0	Subcallosal area R	215
sub-22	Presubgen_antCing_l	74.1381	2.42	152.9	0.312934	5.99958	PSP	1.32039e+06	0	Presubgenual frontal cortex L	215
sub-22	Presubgen_antCing_r	64.8089	2.93	101.82	0.408117	5.99958	PSP	1.32039e+06	0	Presubgenual frontal cortex L	215
sub-22	G_sup_temp_ant_l	54.8255	1.87	2269.55	0.26628	5.99958	PSP	1.32039e+06	0	Superior temporal gyrus anterior part L	215
sub-22	G_sup_temp_ant_r	79.2765	2.16	2180.29	0.295901	5.99958	PSP	1.32039e+06	0	Superior temporal gyrus anterior part R	215
sub-22	Brainstem_mid	90.6039	0.85	3599.71	0.144294	5.99958	PSP	1.32039e+06	1	Midbrain	215
sub-22	Brainstem_pon	58.1288	0.7	7600.13	0.152782	5.99958	PSP	1.32039e+06	1	Pons	215
sub-22	Brainstem_med	7.02545	0.37	1228.36	0.142198	5.99958	PSP	1.32039e+06	1	Medulla	215
sub-22	Cerebellum_gm_r	66.9465	1.45	38280.4	0.356213	5.99958	PSP	1.32039e+06	1	Cerebellum gm R	215
sub-22	Cerebellum_gm_l	60.7473	1.34	37536.4	0.337991	5.99958	PSP	1.32039e+06	1	Cerebellum gm L	215
sub-22	Cerebellum_dentate_l	50.6801	0.6	822.25	0.224705	5.99958	PSP	1.32039e+06	1	Cerebellum dentate L	215
sub-22	Cerebellum_dentate_r	44.409	0.52	716.17	0.224785	5.99958	PSP	1.32039e+06	1	Cerebellum dentate R	215
sub-23	Hippocampus_r	95.9892	1.82	1341.35	0.306787	5.06982	Control	1.60587e+06	0	Hippocampus R	52
sub-23	Hippocampus_l	97.83	1.88	1198.11	0.306122	5.06982	Control	1.60587e+06	0	Hippocampus L	52
sub-23	Amygdala_r	86.7557	2.14	802.88	0.327019	5.06982	Control	1.60587e+06	0	Amygdala R	52
sub-23	Amygdala_l	87.7825	2.12	928.24	0.358691	5.06982	Control	1.60587e+06	0	Amygdala L	52
sub-23	Ant_TL_med_r	114.439	2.28	4224.6	0.304874	5.06982	Control	1.60587e+06	0	Anterior temporal lobe medial part R	52
sub-23	Ant_TL_med_l	111.209	2.16	3947.21	0.285873	5.06982	Control	1.60587e+06	0	Anterior temporal lobe medial part L	52
sub-23	Ant_TL_inf_lat_r	111.415	2.88	1645.97	0.326765	5.06982	Control	1.60587e+06	0	Anterior temporal lobe lateral part R	52
sub-23	Ant_TL_inf_lat_l	103.215	2.44	1575.46	0.273064	5.06982	Control	1.60587e+06	0	Anterior temporal lobe lateral part L	52
sub-23	G_paraH_amb_r	97.1972	1.89	2465.35	0.296656	5.06982	Control	1.60587e+06	0	Parahippocampal and ambient gyri R	52
sub-23	G_paraH_amb_l	115.367	1.87	2142.45	0.303208	5.06982	Control	1.60587e+06	0	Parahippocampal and ambient gyri L	52
sub-23	G_sup_temp_cent_r	131.805	2.77	5262.98	0.322608	5.06982	Control	1.60587e+06	0	Superior temporal gyrus central part R	52
sub-23	G_sup_temp_cent_l	137.678	2.61	5213.37	0.313088	5.06982	Control	1.60587e+06	0	Superior temporal gyrus central part L	52
sub-23	G_tem_midin_r	100.554	2.83	8137.5	0.3281	5.06982	Control	1.60587e+06	0	Middle and inferior temporal gyrus R	52
sub-23	G_tem_midin_l	103.616	2.72	7301.47	0.29851	5.06982	Control	1.60587e+06	0	Middle and inferior temporal gyrus L	52
sub-23	G_occtem_la_r	90.5858	2.25	2669.35	0.292336	5.06982	Control	1.60587e+06	0	Fusiform gyrus R	52
sub-23	G_occtem_la_l	107.028	2.35	2604.03	0.303829	5.06982	Control	1.60587e+06	0	Fusiform gyrus L	52
sub-23	Insula_l	113.311	2.45	6216.13	0.239179	5.06982	Control	1.60587e+06	0	Insula L	52
sub-23	Insula_r	105.648	2.51	6640.73	0.240054	5.06982	Control	1.60587e+06	0	Insula R	52
sub-23	OL_rest_lat_l	106.96	3.08	17750.2	0.336656	5.06982	Control	1.60587e+06	0	Lateral remainder of occipital lobe L	52
sub-23	OL_rest_lat_r	104.542	2.93	15643.4	0.353878	5.06982	Control	1.60587e+06	0	Lateral remainder of occipital lobe R	52
sub-23	G_cing_ant_sup_l	121.225	2.93	2063.31	0.293963	5.06982	Control	1.60587e+06	0	Cingulate gyrus anterior part L	52
sub-23	G_cing_ant_sup_r	115.971	3.18	3123	0.310733	5.06982	Control	1.60587e+06	0	Cingulate gyrus anterior part R	52
sub-23	G_cing_post_l	127.046	3.37	3057.1	0.318234	5.06982	Control	1.60587e+06	0	Cingulate gyrus posterior part L	52
sub-23	G_cing_post_r	118.584	3.23	3912.6	0.337698	5.06982	Control	1.60587e+06	0	Cingulate gyrus posterior part R	52
sub-23	FL_mid_fr_G_l	98.3275	3.34	13043.7	0.268725	5.06982	Control	1.60587e+06	0	Middle frontal gyrus L	52
sub-23	FL_mid_fr_G_r	95.7534	3.53	13080.3	0.283776	5.06982	Control	1.60587e+06	0	Middle frontal gyrus R	52
sub-23	PosteriorTL_l	98.8688	2.7	20017.7	0.308541	5.06982	Control	1.60587e+06	0	Posterior temporal lobe L	52
sub-23	PosteriorTL_r	106.731	2.81	22295.8	0.316512	5.06982	Control	1.60587e+06	0	Posterior temporal lobe R	52
sub-23	PL_rest_l	86.4404	3.11	14218.3	0.275637	5.06982	Control	1.60587e+06	0	Inferiolateral remainder of parietal lobe L	52
sub-23	PL_rest_r	84.2224	3.13	15659.9	0.308249	5.06982	Control	1.60587e+06	0	Inferiolateral remainder of parietal lobe R	52
sub-23	CaudateNucl_l	60.6703	2.39	2205.36	0.222529	5.06982	Control	1.60587e+06	1	Caudate Nucleus L	52
sub-23	CaudateNucl_r	104.105	2.19	2122.12	0.21638	5.06982	Control	1.60587e+06	1	Caudate Nucleus R	52
sub-23	NuclAccumb_l	85.2354	2.93	155.47	0.270785	5.06982	Control	1.60587e+06	1	Nucleus Accumbens L	52
sub-23	NuclAccumb_r	76.64	2.79	138.55	0.299026	5.06982	Control	1.60587e+06	1	Nucleus Accumbens R	52
sub-23	Putamen_l	57.7652	2.97	2366.93	0.281934	5.06982	Control	1.60587e+06	1	Putamen L	52
sub-23	Putamen_r	77.9217	3.06	2370.77	0.272393	5.06982	Control	1.60587e+06	1	Putamen R	52
sub-23	Thalamus_l	110.704	1.96	1106.71	0.18077	5.06982	Control	1.60587e+06	1	Thalamus L	52
sub-23	Thalamus_r	101.695	1.96	731.48	0.166075	5.06982	Control	1.60587e+06	1	Thalamus R	52
sub-23	Pallidum_l	37.618	1.27	35.21	0.290457	5.06982	Control	1.60587e+06	1	Pallidum L	52
sub-23	Pallidum_r	40.6426	1.58	46.85	0.270524	5.06982	Control	1.60587e+06	1	Pallidum R	52
sub-23	FL_precen_G_l	119.82	2.97	9977.63	0.276709	5.06982	Control	1.60587e+06	0	Precentral gyrus L	52
sub-23	FL_precen_G_r	117.631	2.99	10527.7	0.297738	5.06982	Control	1.60587e+06	0	Precentral gyrus R	52
sub-23	FL_OFC_AOG_l	85.7254	2.43	1864.38	0.283049	5.06982	Control	1.60587e+06	0	Anterior orbital gyrus L	52
sub-23	FL_OFC_AOG_r	65.8022	3.3	2147.11	0.266519	5.06982	Control	1.60587e+06	0	Anterior orbital gyrus R	52
sub-23	FL_inf_fr_G_l	106.69	2.93	5588	0.281203	5.06982	Control	1.60587e+06	0	Inferior frontal gyrus L	52
sub-23	FL_inf_fr_G_r	103.3	3.05	6372.2	0.291862	5.06982	Control	1.60587e+06	0	Inferior frontal gyrus R	52
sub-23	FL_sup_fr_G_l	104.532	3.27	15825.6	0.282076	5.06982	Control	1.60587e+06	0	Superior frontal gryus L	52
sub-23	FL_sup_fr_G_r	97.187	3.29	15193.9	0.266714	5.06982	Control	1.60587e+06	0	Superior frontal gyrus R	52
sub-23	PL_postce_G_l	127.281	3.06	7354.91	0.289787	5.06982	Control	1.60587e+06	0	Postcentral gyrus L	52
sub-23	PL_postce_G_r	126.634	3.12	8528.51	0.299948	5.06982	Control	1.60587e+06	0	Postcentral gyrus R	52
sub-23	PL_sup_pa_G_l	104.195	3.64	13569.6	0.308436	5.06982	Control	1.60587e+06	0	Superior parietal gyrus L	52
sub-23	PL_sup_pa_G_r	105.233	3.62	14141.7	0.310533	5.06982	Control	1.60587e+06	0	Superior parietal gyrus R	52
sub-23	OL_ling_G_l	114.732	3.22	6498.02	0.308309	5.06982	Control	1.60587e+06	0	Lingual gyrus L	52
sub-23	OL_ling_G_r	112.295	3.02	6348.95	0.294056	5.06982	Control	1.60587e+06	0	Lingual gyrus R	52
sub-23	OL_cuneus_l	103.753	3.24	3509.69	0.328748	5.06982	Control	1.60587e+06	0	Cuneus L	52
sub-23	OL_cuneus_r	102.138	3.28	3385.99	0.304833	5.06982	Control	1.60587e+06	0	Cuneus R	52
sub-23	FL_OFC_MOG_l	94.6436	2.84	2394.38	0.289132	5.06982	Control	1.60587e+06	0	Medial orbital gyrus L	52
sub-23	FL_OFC_MOG_r	77.7635	2.83	2610.5	0.288176	5.06982	Control	1.60587e+06	0	Medial orbital gyrus R	52
sub-23	FL_OFC_LOG_l	111.29	3.02	1304.93	0.283984	5.06982	Control	1.60587e+06	0	Lateral orbital gyrus L	52
sub-23	FL_OFC_LOG_r	85.0823	2.93	1406.97	0.282893	5.06982	Control	1.60587e+06	0	Lateral orbital gyrus R	52
sub-23	FL_OFC_POG_l	107.85	2.64	2038.2	0.287051	5.06982	Control	1.60587e+06	0	Posterior orbital gyrus L	52
sub-23	FL_OFC_POG_r	97.0128	2.5	2287.36	0.256362	5.06982	Control	1.60587e+06	0	Posterior orbital gyrus R	52
sub-23	S_nigra_l	53.2236	1.07	1.98	0.091852	5.06982	Control	1.60587e+06	1	Substantia nigra L	52
sub-23	S_nigra_r	11.229	0.9	0.94	0.050797	5.06982	Control	1.60587e+06	1	Substantia nigra R	52
sub-23	Subgen_antCing_l	96.5402	2.62	626.39	0.308204	5.06982	Control	1.60587e+06	0	Subgenual frontal cortex L	52
sub-23	Subgen_antCing_r	86.679	2.33	501.42	0.273014	5.06982	Control	1.60587e+06	0	Subgenual frontal cortex R	52
sub-23	Subcall_area_l	76.7732	2.46	83.25	0.246992	5.06982	Control	1.60587e+06	0	Subcallosal area L	52
sub-23	Subcall_area_r	63.7195	2.21	81.39	0.194238	5.06982	Control	1.60587e+06	0	Subcallosal area R	52
sub-23	Presubgen_antCing_l	73.9498	3.36	293.6	0.293787	5.06982	Control	1.60587e+06	0	Presubgenual frontal cortex L	52
sub-23	Presubgen_antCing_r	56.2314	2.96	262.51	0.367532	5.06982	Control	1.60587e+06	0	Presubgenual frontal cortex L	52
sub-23	G_sup_temp_ant_l	126.063	2.25	2190.43	0.256834	5.06982	Control	1.60587e+06	0	Superior temporal gyrus anterior part L	52
sub-23	G_sup_temp_ant_r	125.979	2.42	2243.08	0.304773	5.06982	Control	1.60587e+06	0	Superior temporal gyrus anterior part R	52
sub-23	Brainstem_mid	98.2427	1.18	5109.76	0.150818	5.06982	Control	1.60587e+06	1	Midbrain	52
sub-23	Brainstem_pon	95.302	0.91	10014.4	0.170393	5.06982	Control	1.60587e+06	1	Pons	52
sub-23	Brainstem_med	34.5051	0.72	1838.69	0.149938	5.06982	Control	1.60587e+06	1	Medulla	52
sub-23	Cerebellum_gm_r	89.2819	2.01	37946.2	0.313953	5.06982	Control	1.60587e+06	1	Cerebellum gm R	52
sub-23	Cerebellum_gm_l	77.1346	2.03	38944.6	0.327351	5.06982	Control	1.60587e+06	1	Cerebellum gm L	52
sub-23	Cerebellum_dentate_l	58.0163	1.12	735.07	0.237022	5.06982	Control	1.60587e+06	1	Cerebellum dentate L	52
sub-23	Cerebellum_dentate_r	67.2841	0.87	696.81	0.241273	5.06982	Control	1.60587e+06	1	Cerebellum dentate R	52
sub-24	Hippocampus_r	88.6506	2.08	1117.06	0.350054	4.7581	Control	1.31699e+06	0	Hippocampus R	280
sub-24	Hippocampus_l	88.5385	2.11	1057.03	0.356284	4.7581	Control	1.31699e+06	0	Hippocampus L	280
sub-24	Amygdala_r	72.8332	2.57	671.7	0.394704	4.7581	Control	1.31699e+06	0	Amygdala R	280
sub-24	Amygdala_l	80.6603	2.61	671.55	0.363135	4.7581	Control	1.31699e+06	0	Amygdala L	280
sub-24	Ant_TL_med_r	77.2621	2.55	2673.04	0.252564	4.7581	Control	1.31699e+06	0	Anterior temporal lobe medial part R	280
sub-24	Ant_TL_med_l	71.1464	2.42	2203.36	0.266439	4.7581	Control	1.31699e+06	0	Anterior temporal lobe medial part L	280
sub-24	Ant_TL_inf_lat_r	62.0718	2.97	1650.17	0.315988	4.7581	Control	1.31699e+06	0	Anterior temporal lobe lateral part R	280
sub-24	Ant_TL_inf_lat_l	55.3187	3.21	2038.27	0.313741	4.7581	Control	1.31699e+06	0	Anterior temporal lobe lateral part L	280
sub-24	G_paraH_amb_r	96.4931	2.13	2063.51	0.302168	4.7581	Control	1.31699e+06	0	Parahippocampal and ambient gyri R	280
sub-24	G_paraH_amb_l	90.8711	1.99	2079.32	0.301485	4.7581	Control	1.31699e+06	0	Parahippocampal and ambient gyri L	280
sub-24	G_sup_temp_cent_r	100.224	3.14	4501.24	0.402361	4.7581	Control	1.31699e+06	0	Superior temporal gyrus central part R	280
sub-24	G_sup_temp_cent_l	110.811	3.17	4997.03	0.390023	4.7581	Control	1.31699e+06	0	Superior temporal gyrus central part L	280
sub-24	G_tem_midin_r	75.9547	3.14	8331.44	0.34998	4.7581	Control	1.31699e+06	0	Middle and inferior temporal gyrus R	280
sub-24	G_tem_midin_l	70.3408	3.1	7929.19	0.320403	4.7581	Control	1.31699e+06	0	Middle and inferior temporal gyrus L	280
sub-24	G_occtem_la_r	62.7208	2.61	1925.12	0.325634	4.7581	Control	1.31699e+06	0	Fusiform gyrus R	280
sub-24	G_occtem_la_l	46.8955	2.66	1897.95	0.324172	4.7581	Control	1.31699e+06	0	Fusiform gyrus L	280
sub-24	Insula_l	101.713	2.92	5542.8	0.29901	4.7581	Control	1.31699e+06	0	Insula L	280
sub-24	Insula_r	77.6795	3.22	5652.08	0.315737	4.7581	Control	1.31699e+06	0	Insula R	280
sub-24	OL_rest_lat_l	91.8957	2.94	13897.7	0.346066	4.7581	Control	1.31699e+06	0	Lateral remainder of occipital lobe L	280
sub-24	OL_rest_lat_r	91.88	2.87	13599.5	0.366444	4.7581	Control	1.31699e+06	0	Lateral remainder of occipital lobe R	280
sub-24	G_cing_ant_sup_l	107.153	3.39	3094.96	0.380073	4.7581	Control	1.31699e+06	0	Cingulate gyrus anterior part L	280
sub-24	G_cing_ant_sup_r	108.048	3.55	2345.59	0.405619	4.7581	Control	1.31699e+06	0	Cingulate gyrus anterior part R	280
sub-24	G_cing_post_l	123	3.72	3327.4	0.359673	4.7581	Control	1.31699e+06	0	Cingulate gyrus posterior part L	280
sub-24	G_cing_post_r	117.672	3.63	3443.33	0.374935	4.7581	Control	1.31699e+06	0	Cingulate gyrus posterior part R	280
sub-24	FL_mid_fr_G_l	83.3963	3.67	10895.5	0.315378	4.7581	Control	1.31699e+06	0	Middle frontal gyrus L	280
sub-24	FL_mid_fr_G_r	92.7358	3.67	12851.7	0.323467	4.7581	Control	1.31699e+06	0	Middle frontal gyrus R	280
sub-24	PosteriorTL_l	94.7657	3.04	18119.8	0.379303	4.7581	Control	1.31699e+06	0	Posterior temporal lobe L	280
sub-24	PosteriorTL_r	99.3878	3.13	21144.9	0.375812	4.7581	Control	1.31699e+06	0	Posterior temporal lobe R	280
sub-24	PL_rest_l	75.6177	3.66	14921.7	0.343436	4.7581	Control	1.31699e+06	0	Inferiolateral remainder of parietal lobe L	280
sub-24	PL_rest_r	78.6842	3.63	17343.4	0.354662	4.7581	Control	1.31699e+06	0	Inferiolateral remainder of parietal lobe R	280
sub-24	CaudateNucl_l	60.108	3.12	2232.81	0.304637	4.7581	Control	1.31699e+06	1	Caudate Nucleus L	280
sub-24	CaudateNucl_r	57.8641	2.99	2180.02	0.292546	4.7581	Control	1.31699e+06	1	Caudate Nucleus R	280
sub-24	NuclAccumb_l	34.2319	3.35	147.95	0.359675	4.7581	Control	1.31699e+06	1	Nucleus Accumbens L	280
sub-24	NuclAccumb_r	68.6807	3.41	109.95	0.374	4.7581	Control	1.31699e+06	1	Nucleus Accumbens R	280
sub-24	Putamen_l	83.8581	3.51	2352.81	0.331563	4.7581	Control	1.31699e+06	1	Putamen L	280
sub-24	Putamen_r	91.6986	3.62	2378.85	0.322301	4.7581	Control	1.31699e+06	1	Putamen R	280
sub-24	Thalamus_l	93.4359	2.47	1962.7	0.20717	4.7581	Control	1.31699e+06	1	Thalamus L	280
sub-24	Thalamus_r	101.038	2.4	1705.22	0.201367	4.7581	Control	1.31699e+06	1	Thalamus R	280
sub-24	Pallidum_l	71.155	1.48	26.99	0.307619	4.7581	Control	1.31699e+06	1	Pallidum L	280
sub-24	Pallidum_r	75.5515	1.64	16.85	0.303868	4.7581	Control	1.31699e+06	1	Pallidum R	280
sub-24	FL_precen_G_l	100.447	3.14	7471.05	0.30913	4.7581	Control	1.31699e+06	0	Precentral gyrus L	280
sub-24	FL_precen_G_r	107.171	3.2	7578.18	0.34106	4.7581	Control	1.31699e+06	0	Precentral gyrus R	280
sub-24	FL_OFC_AOG_l	65.6784	2.58	2064.35	0.338931	4.7581	Control	1.31699e+06	0	Anterior orbital gyrus L	280
sub-24	FL_OFC_AOG_r	68.8954	3.36	2367.33	0.319779	4.7581	Control	1.31699e+06	0	Anterior orbital gyrus R	280
sub-24	FL_inf_fr_G_l	82.2784	3.68	5281.6	0.333464	4.7581	Control	1.31699e+06	0	Inferior frontal gyrus L	280
sub-24	FL_inf_fr_G_r	90.6353	3.53	6148.66	0.346255	4.7581	Control	1.31699e+06	0	Inferior frontal gyrus R	280
sub-24	FL_sup_fr_G_l	83.8483	3.53	14894.8	0.291679	4.7581	Control	1.31699e+06	0	Superior frontal gryus L	280
sub-24	FL_sup_fr_G_r	86.3745	3.55	16893.5	0.308928	4.7581	Control	1.31699e+06	0	Superior frontal gyrus R	280
sub-24	PL_postce_G_l	104.616	3.42	7604.65	0.330218	4.7581	Control	1.31699e+06	0	Postcentral gyrus L	280
sub-24	PL_postce_G_r	112.438	3.42	6725.96	0.351592	4.7581	Control	1.31699e+06	0	Postcentral gyrus R	280
sub-24	PL_sup_pa_G_l	94.0125	3.82	10545.1	0.317268	4.7581	Control	1.31699e+06	0	Superior parietal gyrus L	280
sub-24	PL_sup_pa_G_r	98.7432	3.79	12702.7	0.329138	4.7581	Control	1.31699e+06	0	Superior parietal gyrus R	280
sub-24	OL_ling_G_l	97.9004	2.91	4058.36	0.360267	4.7581	Control	1.31699e+06	0	Lingual gyrus L	280
sub-24	OL_ling_G_r	104.166	2.8	5252.45	0.350968	4.7581	Control	1.31699e+06	0	Lingual gyrus R	280
sub-24	OL_cuneus_l	85.8894	3.56	3874.98	0.399274	4.7581	Control	1.31699e+06	0	Cuneus L	280
sub-24	OL_cuneus_r	100.647	3.45	3640.46	0.381319	4.7581	Control	1.31699e+06	0	Cuneus R	280
sub-24	FL_OFC_MOG_l	57.445	3.21	1820.19	0.342484	4.7581	Control	1.31699e+06	0	Medial orbital gyrus L	280
sub-24	FL_OFC_MOG_r	75.1291	3.36	2149.36	0.333393	4.7581	Control	1.31699e+06	0	Medial orbital gyrus R	280
sub-24	FL_OFC_LOG_l	78.4726	3.26	1052.99	0.292957	4.7581	Control	1.31699e+06	0	Lateral orbital gyrus L	280
sub-24	FL_OFC_LOG_r	66.2444	3.18	1503.18	0.306921	4.7581	Control	1.31699e+06	0	Lateral orbital gyrus R	280
sub-24	FL_OFC_POG_l	84.0073	3.09	2150.51	0.300391	4.7581	Control	1.31699e+06	0	Posterior orbital gyrus L	280
sub-24	FL_OFC_POG_r	79.5212	2.99	2200.65	0.278389	4.7581	Control	1.31699e+06	0	Posterior orbital gyrus R	280
sub-24	S_nigra_l	73.8633	1.3	1.17	0.122924	4.7581	Control	1.31699e+06	1	Substantia nigra L	280
sub-24	S_nigra_r	53.6828	1.14	1.86	0.105707	4.7581	Control	1.31699e+06	1	Substantia nigra R	280
sub-24	Subgen_antCing_l	58.7889	3.12	455.75	0.312884	4.7581	Control	1.31699e+06	0	Subgenual frontal cortex L	280
sub-24	Subgen_antCing_r	39.1016	2.8	375.61	0.327055	4.7581	Control	1.31699e+06	0	Subgenual frontal cortex R	280
sub-24	Subcall_area_l	41.2601	3.43	58.23	0.348039	4.7581	Control	1.31699e+06	0	Subcallosal area L	280
sub-24	Subcall_area_r	57.909	3.04	62.47	0.282998	4.7581	Control	1.31699e+06	0	Subcallosal area R	280
sub-24	Presubgen_antCing_l	65.9833	3.9	239.08	0.334463	4.7581	Control	1.31699e+06	0	Presubgenual frontal cortex L	280
sub-24	Presubgen_antCing_r	56.9841	3.35	208.92	0.405823	4.7581	Control	1.31699e+06	0	Presubgenual frontal cortex L	280
sub-24	G_sup_temp_ant_l	62.2051	2.79	2218.64	0.30815	4.7581	Control	1.31699e+06	0	Superior temporal gyrus anterior part L	280
sub-24	G_sup_temp_ant_r	65.8478	2.95	1786.83	0.297707	4.7581	Control	1.31699e+06	0	Superior temporal gyrus anterior part R	280
sub-24	Brainstem_mid	103.3	1.28	4964.49	0.176986	4.7581	Control	1.31699e+06	1	Midbrain	280
sub-24	Brainstem_pon	100.472	1.17	9147.55	0.155005	4.7581	Control	1.31699e+06	1	Pons	280
sub-24	Brainstem_med	50.2773	0.85	1490.01	0.148693	4.7581	Control	1.31699e+06	1	Medulla	280
sub-24	Cerebellum_gm_r	97.669	2.24	36540.1	0.367434	4.7581	Control	1.31699e+06	1	Cerebellum gm R	280
sub-24	Cerebellum_gm_l	92.8298	2.2	36364.9	0.370503	4.7581	Control	1.31699e+06	1	Cerebellum gm L	280
sub-24	Cerebellum_dentate_l	101.65	0.96	903.67	0.213465	4.7581	Control	1.31699e+06	1	Cerebellum dentate L	280
sub-24	Cerebellum_dentate_r	88.3098	0.84	944.81	0.204306	4.7581	Control	1.31699e+06	1	Cerebellum dentate R	280
sub-25	Hippocampus_r	23.8825	2.21	1155.02	0.366249	4.79301	Control	1.61399e+06	0	Hippocampus R	225
sub-25	Hippocampus_l	36.3694	2.15	1180.96	0.338933	4.79301	Control	1.61399e+06	0	Hippocampus L	225
sub-25	Amygdala_r	36.0463	2.47	783.37	0.37033	4.79301	Control	1.61399e+06	0	Amygdala R	225
sub-25	Amygdala_l	32.9694	2.39	895.32	0.355203	4.79301	Control	1.61399e+06	0	Amygdala L	225
sub-25	Ant_TL_med_r	59.4413	2.23	4714.69	0.29172	4.79301	Control	1.61399e+06	0	Anterior temporal lobe medial part R	225
sub-25	Ant_TL_med_l	45.2613	2.35	4208.34	0.300044	4.79301	Control	1.61399e+06	0	Anterior temporal lobe medial part L	225
sub-25	Ant_TL_inf_lat_r	29.5152	2.63	2058.05	0.36289	4.79301	Control	1.61399e+06	0	Anterior temporal lobe lateral part R	225
sub-25	Ant_TL_inf_lat_l	47.1961	2.57	2033.29	0.335562	4.79301	Control	1.61399e+06	0	Anterior temporal lobe lateral part L	225
sub-25	G_paraH_amb_r	39.2174	1.96	2306.36	0.304283	4.79301	Control	1.61399e+06	0	Parahippocampal and ambient gyri R	225
sub-25	G_paraH_amb_l	32.3821	1.75	2398.48	0.301882	4.79301	Control	1.61399e+06	0	Parahippocampal and ambient gyri L	225
sub-25	G_sup_temp_cent_r	80.6608	3.05	5513.83	0.382686	4.79301	Control	1.61399e+06	0	Superior temporal gyrus central part R	225
sub-25	G_sup_temp_cent_l	75.9941	2.68	5691.35	0.374833	4.79301	Control	1.61399e+06	0	Superior temporal gyrus central part L	225
sub-25	G_tem_midin_r	27.3555	2.92	9015.79	0.353308	4.79301	Control	1.61399e+06	0	Middle and inferior temporal gyrus R	225
sub-25	G_tem_midin_l	28.3102	2.65	8574.24	0.329179	4.79301	Control	1.61399e+06	0	Middle and inferior temporal gyrus L	225
sub-25	G_occtem_la_r	39.7446	2.44	2751.19	0.321863	4.79301	Control	1.61399e+06	0	Fusiform gyrus R	225
sub-25	G_occtem_la_l	36.0004	2.41	2467.2	0.315194	4.79301	Control	1.61399e+06	0	Fusiform gyrus L	225
sub-25	Insula_l	71.2549	2.62	6332.88	0.288633	4.79301	Control	1.61399e+06	0	Insula L	225
sub-25	Insula_r	58.1567	3.01	7366.6	0.302459	4.79301	Control	1.61399e+06	0	Insula R	225
sub-25	OL_rest_lat_l	57.0558	2.68	18729.9	0.376181	4.79301	Control	1.61399e+06	0	Lateral remainder of occipital lobe L	225
sub-25	OL_rest_lat_r	53.2382	2.74	19146.2	0.39619	4.79301	Control	1.61399e+06	0	Lateral remainder of occipital lobe R	225
sub-25	G_cing_ant_sup_l	70.1128	3.49	2963.35	0.372914	4.79301	Control	1.61399e+06	0	Cingulate gyrus anterior part L	225
sub-25	G_cing_ant_sup_r	75.0518	3.44	3730.62	0.377921	4.79301	Control	1.61399e+06	0	Cingulate gyrus anterior part R	225
sub-25	G_cing_post_l	87.4349	3.33	4689.86	0.383601	4.79301	Control	1.61399e+06	0	Cingulate gyrus posterior part L	225
sub-25	G_cing_post_r	85.6202	3.19	3817.31	0.378588	4.79301	Control	1.61399e+06	0	Cingulate gyrus posterior part R	225
sub-25	FL_mid_fr_G_l	52.5499	3.46	16081.1	0.321348	4.79301	Control	1.61399e+06	0	Middle frontal gyrus L	225
sub-25	FL_mid_fr_G_r	51.3124	4.07	18401.7	0.309791	4.79301	Control	1.61399e+06	0	Middle frontal gyrus R	225
sub-25	PosteriorTL_l	51.3941	2.65	23332.5	0.366561	4.79301	Control	1.61399e+06	0	Posterior temporal lobe L	225
sub-25	PosteriorTL_r	59.9387	2.87	26388.5	0.367505	4.79301	Control	1.61399e+06	0	Posterior temporal lobe R	225
sub-25	PL_rest_l	50.7487	3.27	21477.8	0.353576	4.79301	Control	1.61399e+06	0	Inferiolateral remainder of parietal lobe L	225
sub-25	PL_rest_r	56.2859	3.53	24317.6	0.364034	4.79301	Control	1.61399e+06	0	Inferiolateral remainder of parietal lobe R	225
sub-25	CaudateNucl_l	11.6336	2.98	2470.53	0.287335	4.79301	Control	1.61399e+06	1	Caudate Nucleus L	225
sub-25	CaudateNucl_r	8.43218	2.86	2435.54	0.289977	4.79301	Control	1.61399e+06	1	Caudate Nucleus R	225
sub-25	NuclAccumb_l	33.7446	3.04	185.84	0.356441	4.79301	Control	1.61399e+06	1	Nucleus Accumbens L	225
sub-25	NuclAccumb_r	22.1433	3.19	159.83	0.324879	4.79301	Control	1.61399e+06	1	Nucleus Accumbens R	225
sub-25	Putamen_l	28.169	3.21	2351.76	0.327219	4.79301	Control	1.61399e+06	1	Putamen L	225
sub-25	Putamen_r	30.5814	3.45	2706.96	0.322637	4.79301	Control	1.61399e+06	1	Putamen R	225
sub-25	Thalamus_l	57.8939	2.48	2309.17	0.223656	4.79301	Control	1.61399e+06	1	Thalamus L	225
sub-25	Thalamus_r	59.1878	2.39	2553.5	0.204084	4.79301	Control	1.61399e+06	1	Thalamus R	225
sub-25	Pallidum_l	25.9906	1.39	5.77	0.269275	4.79301	Control	1.61399e+06	1	Pallidum L	225
sub-25	Pallidum_r	26.7856	1.57	13.11	0.315936	4.79301	Control	1.61399e+06	1	Pallidum R	225
sub-25	FL_precen_G_l	65.006	2.8	10077.9	0.325531	4.79301	Control	1.61399e+06	0	Precentral gyrus L	225
sub-25	FL_precen_G_r	67.7647	3.06	10756.8	0.31871	4.79301	Control	1.61399e+06	0	Precentral gyrus R	225
sub-25	FL_OFC_AOG_l	39.2443	2.56	2723.22	0.32804	4.79301	Control	1.61399e+06	0	Anterior orbital gyrus L	225
sub-25	FL_OFC_AOG_r	36.4821	3.3	2166.32	0.349126	4.79301	Control	1.61399e+06	0	Anterior orbital gyrus R	225
sub-25	FL_inf_fr_G_l	46.847	3.22	9084.11	0.326376	4.79301	Control	1.61399e+06	0	Inferior frontal gyrus L	225
sub-25	FL_inf_fr_G_r	59.6931	3.77	7554.22	0.337128	4.79301	Control	1.61399e+06	0	Inferior frontal gyrus R	225
sub-25	FL_sup_fr_G_l	43.5185	3.34	20421.3	0.303063	4.79301	Control	1.61399e+06	0	Superior frontal gryus L	225
sub-25	FL_sup_fr_G_r	45.6693	3.68	19192	0.289883	4.79301	Control	1.61399e+06	0	Superior frontal gyrus R	225
sub-25	PL_postce_G_l	65.5792	2.93	10356.9	0.351126	4.79301	Control	1.61399e+06	0	Postcentral gyrus L	225
sub-25	PL_postce_G_r	71.3353	3.31	10879.4	0.35884	4.79301	Control	1.61399e+06	0	Postcentral gyrus R	225
sub-25	PL_sup_pa_G_l	61.4283	3.43	15139.4	0.339384	4.79301	Control	1.61399e+06	0	Superior parietal gyrus L	225
sub-25	PL_sup_pa_G_r	63.6546	3.41	18059.2	0.356463	4.79301	Control	1.61399e+06	0	Superior parietal gyrus R	225
sub-25	OL_ling_G_l	62.3858	2.95	6238.68	0.370273	4.79301	Control	1.61399e+06	0	Lingual gyrus L	225
sub-25	OL_ling_G_r	63.5933	2.78	5855.48	0.336035	4.79301	Control	1.61399e+06	0	Lingual gyrus R	225
sub-25	OL_cuneus_l	53.15	3.31	4620.12	0.376419	4.79301	Control	1.61399e+06	0	Cuneus L	225
sub-25	OL_cuneus_r	60.8081	3.33	4067.37	0.385839	4.79301	Control	1.61399e+06	0	Cuneus R	225
sub-25	FL_OFC_MOG_l	40.6751	2.6	2610.67	0.299844	4.79301	Control	1.61399e+06	0	Medial orbital gyrus L	225
sub-25	FL_OFC_MOG_r	37.8633	2.79	2788.86	0.362884	4.79301	Control	1.61399e+06	0	Medial orbital gyrus R	225
sub-25	FL_OFC_LOG_l	34.8542	2.56	1285.5	0.311086	4.79301	Control	1.61399e+06	0	Lateral orbital gyrus L	225
sub-25	FL_OFC_LOG_r	45.0326	2.97	1730.48	0.32469	4.79301	Control	1.61399e+06	0	Lateral orbital gyrus R	225
sub-25	FL_OFC_POG_l	54.1746	2.56	2212.61	0.298505	4.79301	Control	1.61399e+06	0	Posterior orbital gyrus L	225
sub-25	FL_OFC_POG_r	58.9455	2.79	2828.05	0.330953	4.79301	Control	1.61399e+06	0	Posterior orbital gyrus R	225
sub-25	S_nigra_l	20.5166	0.99	1.41	0.095007	4.79301	Control	1.61399e+06	1	Substantia nigra L	225
sub-25	S_nigra_r	31.469	0.93	1.91	0.074295	4.79301	Control	1.61399e+06	1	Substantia nigra R	225
sub-25	Subgen_antCing_l	39.8134	3.29	657.24	0.4246	4.79301	Control	1.61399e+06	0	Subgenual frontal cortex L	225
sub-25	Subgen_antCing_r	46.5758	2.76	510.91	0.411227	4.79301	Control	1.61399e+06	0	Subgenual frontal cortex R	225
sub-25	Subcall_area_l	30.5857	3.8	97.04	0.457539	4.79301	Control	1.61399e+06	0	Subcallosal area L	225
sub-25	Subcall_area_r	13.1593	3.39	93.58	0.364861	4.79301	Control	1.61399e+06	0	Subcallosal area R	225
sub-25	Presubgen_antCing_l	46.7347	3.93	494.24	0.354322	4.79301	Control	1.61399e+06	0	Presubgenual frontal cortex L	225
sub-25	Presubgen_antCing_r	51.7412	3.64	395.01	0.352346	4.79301	Control	1.61399e+06	0	Presubgenual frontal cortex L	225
sub-25	G_sup_temp_ant_l	71.0685	2.43	2395.75	0.295849	4.79301	Control	1.61399e+06	0	Superior temporal gyrus anterior part L	225
sub-25	G_sup_temp_ant_r	70.963	2.52	2521.57	0.329709	4.79301	Control	1.61399e+06	0	Superior temporal gyrus anterior part R	225
sub-25	Brainstem_mid	49.4508	1.28	5051.67	0.155407	4.79301	Control	1.61399e+06	1	Midbrain	225
sub-25	Brainstem_pon	55.567	0.97	9664.43	0.163875	4.79301	Control	1.61399e+06	1	Pons	225
sub-25	Brainstem_med	-2.29713	0.84	1684.12	0.163252	4.79301	Control	1.61399e+06	1	Medulla	225
sub-25	Cerebellum_gm_r	66.6582	2.26	47434.8	0.345817	4.79301	Control	1.61399e+06	1	Cerebellum gm R	225
sub-25	Cerebellum_gm_l	67.2698	2.16	48123.3	0.333261	4.79301	Control	1.61399e+06	1	Cerebellum gm L	225
sub-25	Cerebellum_dentate_l	32.9106	1.19	820.27	0.232092	4.79301	Control	1.61399e+06	1	Cerebellum dentate L	225
sub-25	Cerebellum_dentate_r	33.4161	0.91	796.16	0.26222	4.79301	Control	1.61399e+06	1	Cerebellum dentate R	225
sub-26	Hippocampus_r	71.7741	2.14	1561.69	0.365987	5.77806	Control	1.55059e+06	0	Hippocampus R	328
sub-26	Hippocampus_l	40.5546	2.05	1234.36	0.370382	5.77806	Control	1.55059e+06	0	Hippocampus L	328
sub-26	Amygdala_r	50.1334	2.54	803.66	0.382523	5.77806	Control	1.55059e+06	0	Amygdala R	328
sub-26	Amygdala_l	26.0682	2.56	924.74	0.333521	5.77806	Control	1.55059e+06	0	Amygdala L	328
sub-26	Ant_TL_med_r	86.6263	2.39	3545.59	0.295912	5.77806	Control	1.55059e+06	0	Anterior temporal lobe medial part R	328
sub-26	Ant_TL_med_l	73.3543	2.46	3244.8	0.303809	5.77806	Control	1.55059e+06	0	Anterior temporal lobe medial part L	328
sub-26	Ant_TL_inf_lat_r	103.668	2.92	1789.45	0.321291	5.77806	Control	1.55059e+06	0	Anterior temporal lobe lateral part R	328
sub-26	Ant_TL_inf_lat_l	86.6402	2.65	1706.04	0.322137	5.77806	Control	1.55059e+06	0	Anterior temporal lobe lateral part L	328
sub-26	G_paraH_amb_r	68.6406	1.95	2228.62	0.312927	5.77806	Control	1.55059e+06	0	Parahippocampal and ambient gyri R	328
sub-26	G_paraH_amb_l	44.2469	1.82	1984.94	0.313105	5.77806	Control	1.55059e+06	0	Parahippocampal and ambient gyri L	328
sub-26	G_sup_temp_cent_r	110.914	2.84	5994.84	0.351626	5.77806	Control	1.55059e+06	0	Superior temporal gyrus central part R	328
sub-26	G_sup_temp_cent_l	111.461	2.76	4804.49	0.345639	5.77806	Control	1.55059e+06	0	Superior temporal gyrus central part L	328
sub-26	G_tem_midin_r	83.7647	2.59	7246.18	0.34938	5.77806	Control	1.55059e+06	0	Middle and inferior temporal gyrus R	328
sub-26	G_tem_midin_l	93.4437	2.58	6853.61	0.33097	5.77806	Control	1.55059e+06	0	Middle and inferior temporal gyrus L	328
sub-26	G_occtem_la_r	64.1154	2.38	2297.64	0.298029	5.77806	Control	1.55059e+06	0	Fusiform gyrus R	328
sub-26	G_occtem_la_l	60.321	2.3	1844.75	0.293843	5.77806	Control	1.55059e+06	0	Fusiform gyrus L	328
sub-26	Insula_l	94.404	2.47	5670.81	0.281778	5.77806	Control	1.55059e+06	0	Insula L	328
sub-26	Insula_r	99.5139	2.66	6417.95	0.289256	5.77806	Control	1.55059e+06	0	Insula R	328
sub-26	OL_rest_lat_l	106.906	2.85	16174	0.327194	5.77806	Control	1.55059e+06	0	Lateral remainder of occipital lobe L	328
sub-26	OL_rest_lat_r	105.713	2.81	16995.6	0.348885	5.77806	Control	1.55059e+06	0	Lateral remainder of occipital lobe R	328
sub-26	G_cing_ant_sup_l	106.409	2.64	3224.67	0.307185	5.77806	Control	1.55059e+06	0	Cingulate gyrus anterior part L	328
sub-26	G_cing_ant_sup_r	99.8664	2.8	2804.55	0.306444	5.77806	Control	1.55059e+06	0	Cingulate gyrus anterior part R	328
sub-26	G_cing_post_l	99.438	2.91	3255.59	0.321098	5.77806	Control	1.55059e+06	0	Cingulate gyrus posterior part L	328
sub-26	G_cing_post_r	112.431	2.91	2798.09	0.337752	5.77806	Control	1.55059e+06	0	Cingulate gyrus posterior part R	328
[truncated: 4,242 more rows]

## Sheet: graph_metrics_full
region	degree	ucbj	dvars_mean	Group	cortical	lobe	name	SubID
Hippocampus_r	18.4544	2.02	5.17551	Control	0	Temporal	Hippocampus R	sub-01
Hippocampus_l	20.5611	1.95	5.17551	Control	0	Temporal	Hippocampus L	sub-01
Amygdala_r	12.927	2.6	5.17551	Control	0	Temporal	Amygdala R	sub-01
Amygdala_l	23.7936	2.52	5.17551	Control	0	Temporal	Amygdala L	sub-01
Ant_TL_med_r	17.0305	2.59	5.17551	Control	0	Temporal	Anterior temporal lobe medial part R	sub-01
Ant_TL_med_l	23.6457	2.54	5.17551	Control	0	Temporal	Anterior temporal lobe medial part L	sub-01
Ant_TL_inf_lat_r	24.3976	2.91	5.17551	Control	0	Temporal	Anterior temporal lobe lateral part R	sub-01
Ant_TL_inf_lat_l	17.3139	2.77	5.17551	Control	0	Temporal	Anterior temporal lobe lateral part L	sub-01
G_paraH_amb_r	23.6086	2.15	5.17551	Control	0	Temporal	Parahippocampal and ambient gyri R	sub-01
G_paraH_amb_l	32.5743	2.06	5.17551	Control	0	Temporal	Parahippocampal and ambient gyri L	sub-01
G_sup_temp_cent_r	33.6011	3.09	5.17551	Control	0	Temporal	Superior temporal gyrus central part R	sub-01
G_sup_temp_cent_l	33.1168	2.93	5.17551	Control	0	Temporal	Superior temporal gyrus central part L	sub-01
G_tem_midin_r	24.0619	2.95	5.17551	Control	0	Temporal	Middle and inferior temporal gyrus R	sub-01
G_tem_midin_l	20.0236	2.75	5.17551	Control	0	Temporal	Middle and inferior temporal gyrus L	sub-01
G_occtem_la_r	28.8716	2.49	5.17551	Control	0	Temporal	Fusiform gyrus R	sub-01
G_occtem_la_l	25.2544	2.32	5.17551	Control	0	Temporal	Fusiform gyrus L	sub-01
Insula_l	42.195	2.73	5.17551	Control	0	Insula/cingulate	Insula L	sub-01
Insula_r	32.4501	3	5.17551	Control	0	Insula/cingulate	Insula R	sub-01
OL_rest_lat_l	40.2684	3.09	5.17551	Control	0	Occipital	Lateral remainder of occipital lobe L	sub-01
OL_rest_lat_r	38.2254	3.2	5.17551	Control	0	Occipital	Lateral remainder of occipital lobe R	sub-01
G_cing_ant_sup_l	39.1143	3.27	5.17551	Control	0	Insula/cingulate	Cingulate gyrus anterior part L	sub-01
G_cing_ant_sup_r	36.7845	3.28	5.17551	Control	0	Insula/cingulate	Cingulate gyrus anterior part R	sub-01
G_cing_post_l	43.0972	3.58	5.17551	Control	0	Insula/cingulate	Cingulate gyrus posterior part L	sub-01
G_cing_post_r	40.2702	3.36	5.17551	Control	0	Insula/cingulate	Cingulate gyrus posterior part R	sub-01
FL_mid_fr_G_l	36.7631	3.34	5.17551	Control	0	Frontal	Middle frontal gyrus L	sub-01
FL_mid_fr_G_r	35.3487	3.54	5.17551	Control	0	Frontal	Middle frontal gyrus R	sub-01
PosteriorTL_l	38.9891	2.86	5.17551	Control	0	Temporal	Posterior temporal lobe L	sub-01
PosteriorTL_r	39.4408	3.01	5.17551	Control	0	Temporal	Posterior temporal lobe R	sub-01
PL_rest_l	36.026	3.41	5.17551	Control	0	Parietal	Inferiolateral remainder of parietal lobe L	sub-01
PL_rest_r	32.9383	3.4	5.17551	Control	0	Parietal	Inferiolateral remainder of parietal lobe R	sub-01
CaudateNucl_l	38.0956	2.62	5.17551	Control	1	subcortical	Caudate Nucleus L	sub-01
CaudateNucl_r	32.8166	2.36	5.17551	Control	1	subcortical	Caudate Nucleus R	sub-01
NuclAccumb_l	22.575	2.94	5.17551	Control	1	subcortical	Nucleus Accumbens L	sub-01
NuclAccumb_r	22.431	2.93	5.17551	Control	1	subcortical	Nucleus Accumbens R	sub-01
Putamen_l	26.0399	3.08	5.17551	Control	1	subcortical	Putamen L	sub-01
Putamen_r	29.4209	3.19	5.17551	Control	1	subcortical	Putamen R	sub-01
Thalamus_l	45.9211	2.02	5.17551	Control	1	subcortical	Thalamus L	sub-01
Thalamus_r	45.7902	1.98	5.17551	Control	1	subcortical	Thalamus R	sub-01
Pallidum_l	22.9414	1.19	5.17551	Control	1	subcortical	Pallidum L	sub-01
Pallidum_r	24.0896	1.48	5.17551	Control	1	subcortical	Pallidum R	sub-01
FL_precen_G_l	41.7745	2.75	5.17551	Control	0	Frontal	Precentral gyrus L	sub-01
FL_precen_G_r	36.3027	2.97	5.17551	Control	0	Frontal	Precentral gyrus R	sub-01
FL_OFC_AOG_l	27.4469	2.6	5.17551	Control	0	Frontal	Anterior orbital gyrus L	sub-01
FL_OFC_AOG_r	28.7382	3.48	5.17551	Control	0	Frontal	Anterior orbital gyrus R	sub-01
FL_inf_fr_G_l	21.6884	3.31	5.17551	Control	0	Frontal	Inferior frontal gyrus L	sub-01
FL_inf_fr_G_r	31.7747	3.35	5.17551	Control	0	Frontal	Inferior frontal gyrus R	sub-01
FL_sup_fr_G_l	38.2985	3.1	5.17551	Control	0	Frontal	Superior frontal gryus L	sub-01
FL_sup_fr_G_r	37.9124	3.16	5.17551	Control	0	Frontal	Superior frontal gyrus R	sub-01
PL_postce_G_l	46.6776	3.02	5.17551	Control	0	Parietal	Postcentral gyrus L	sub-01
PL_postce_G_r	30.1101	2.95	5.17551	Control	0	Parietal	Postcentral gyrus R	sub-01
PL_sup_pa_G_l	44.6328	3.6	5.17551	Control	0	Parietal	Superior parietal gyrus L	sub-01
PL_sup_pa_G_r	45.0693	3.53	5.17551	Control	0	Parietal	Superior parietal gyrus R	sub-01
OL_ling_G_l	38.7298	3.32	5.17551	Control	0	Occipital	Lingual gyrus L	sub-01
OL_ling_G_r	38.0479	3.36	5.17551	Control	0	Occipital	Lingual gyrus R	sub-01
OL_cuneus_l	36.4668	3.49	5.17551	Control	0	Occipital	Cuneus L	sub-01
OL_cuneus_r	34.6044	3.47	5.17551	Control	0	Occipital	Cuneus R	sub-01
FL_OFC_MOG_l	26.6129	2.93	5.17551	Control	0	Frontal	Medial orbital gyrus L	sub-01
FL_OFC_MOG_r	28.2841	2.72	5.17551	Control	0	Frontal	Medial orbital gyrus R	sub-01
FL_OFC_LOG_l	13.5931	2.98	5.17551	Control	0	Frontal	Lateral orbital gyrus L	sub-01
FL_OFC_LOG_r	9.46118	3.08	5.17551	Control	0	Frontal	Lateral orbital gyrus R	sub-01
FL_OFC_POG_l	28.5821	2.76	5.17551	Control	0	Frontal	Posterior orbital gyrus L	sub-01
FL_OFC_POG_r	31.2687	2.9	5.17551	Control	0	Frontal	Posterior orbital gyrus R	sub-01
S_nigra_l	19.6704	1.01	5.17551	Control	1	subcortical	Substantia nigra L	sub-01
S_nigra_r	18.593	0.92	5.17551	Control	1	subcortical	Substantia nigra R	sub-01
Subgen_antCing_l	12.4439	3.01	5.17551	Control	0	Frontal	Subgenual frontal cortex L	sub-01
Subgen_antCing_r	12.9859	2.58	5.17551	Control	0	Frontal	Subgenual frontal cortex R	sub-01
Subcall_area_l	13.3009	3.05	5.17551	Control	0	Frontal	Subcallosal area L	sub-01
Subcall_area_r	11.8801	3.03	5.17551	Control	0	Frontal	Subcallosal area R	sub-01
Presubgen_antCing_l	20.2426	3.53	5.17551	Control	0	Frontal	Presubgenual frontal cortex L	sub-01
Presubgen_antCing_r	11.3889	2.99	5.17551	Control	0	Frontal	Presubgenual frontal cortex L	sub-01
G_sup_temp_ant_l	16.3491	2.67	5.17551	Control	0	Temporal	Superior temporal gyrus anterior part L	sub-01
G_sup_temp_ant_r	22.2137	2.73	5.17551	Control	0	Temporal	Superior temporal gyrus anterior part R	sub-01
Brainstem_mid	39.8761	1.15	5.17551	Control	1	subcortical	Midbrain	sub-01
Brainstem_pon	37.8864	0.95	5.17551	Control	1	subcortical	Pons	sub-01
Brainstem_med	-2.98204	0.71	5.17551	Control	1	subcortical	Medulla	sub-01
Cerebellum_gm_r	38.9995	2.36	5.17551	Control	1	subcortical	Cerebellum gm R	sub-01
Cerebellum_gm_l	42.8616	2.22	5.17551	Control	1	subcortical	Cerebellum gm L	sub-01
Cerebellum_dentate_l	36.058	0.94	5.17551	Control	1	subcortical	Cerebellum dentate L	sub-01
Cerebellum_dentate_r	34.7696	0.83	5.17551	Control	1	subcortical	Cerebellum dentate R	sub-01
Hippocampus_r	47.7207	1.98	4.93937	Control	0	Temporal	Hippocampus R	sub-02
Hippocampus_l	50.9871	2.04	4.93937	Control	0	Temporal	Hippocampus L	sub-02
Amygdala_r	49.8513	2.39	4.93937	Control	0	Temporal	Amygdala R	sub-02
Amygdala_l	48.2839	2.32	4.93937	Control	0	Temporal	Amygdala L	sub-02
Ant_TL_med_r	47.8375	2.27	4.93937	Control	0	Temporal	Anterior temporal lobe medial part R	sub-02
Ant_TL_med_l	45.0543	2.4	4.93937	Control	0	Temporal	Anterior temporal lobe medial part L	sub-02
Ant_TL_inf_lat_r	47.1271	2.5	4.93937	Control	0	Temporal	Anterior temporal lobe lateral part R	sub-02
Ant_TL_inf_lat_l	35.9646	2.67	4.93937	Control	0	Temporal	Anterior temporal lobe lateral part L	sub-02
G_paraH_amb_r	50.4845	1.87	4.93937	Control	0	Temporal	Parahippocampal and ambient gyri R	sub-02
G_paraH_amb_l	52.3439	1.85	4.93937	Control	0	Temporal	Parahippocampal and ambient gyri L	sub-02
G_sup_temp_cent_r	60.6633	3.02	4.93937	Control	0	Temporal	Superior temporal gyrus central part R	sub-02
G_sup_temp_cent_l	61.4116	2.82	4.93937	Control	0	Temporal	Superior temporal gyrus central part L	sub-02
G_tem_midin_r	63.3063	2.66	4.93937	Control	0	Temporal	Middle and inferior temporal gyrus R	sub-02
G_tem_midin_l	47.88	2.73	4.93937	Control	0	Temporal	Middle and inferior temporal gyrus L	sub-02
G_occtem_la_r	44.4107	2.27	4.93937	Control	0	Temporal	Fusiform gyrus R	sub-02
G_occtem_la_l	34.3448	2.46	4.93937	Control	0	Temporal	Fusiform gyrus L	sub-02
Insula_l	54.5156	2.42	4.93937	Control	0	Insula/cingulate	Insula L	sub-02
Insula_r	50.0389	2.78	4.93937	Control	0	Insula/cingulate	Insula R	sub-02
OL_rest_lat_l	61.9483	2.93	4.93937	Control	0	Occipital	Lateral remainder of occipital lobe L	sub-02
OL_rest_lat_r	61.3688	2.79	4.93937	Control	0	Occipital	Lateral remainder of occipital lobe R	sub-02
G_cing_ant_sup_l	58.8384	3.23	4.93937	Control	0	Insula/cingulate	Cingulate gyrus anterior part L	sub-02
G_cing_ant_sup_r	56.6458	3.22	4.93937	Control	0	Insula/cingulate	Cingulate gyrus anterior part R	sub-02
G_cing_post_l	68.456	3.15	4.93937	Control	0	Insula/cingulate	Cingulate gyrus posterior part L	sub-02
G_cing_post_r	66.6614	3.06	4.93937	Control	0	Insula/cingulate	Cingulate gyrus posterior part R	sub-02
FL_mid_fr_G_l	63.7248	3.52	4.93937	Control	0	Frontal	Middle frontal gyrus L	sub-02
FL_mid_fr_G_r	58.449	3.61	4.93937	Control	0	Frontal	Middle frontal gyrus R	sub-02
PosteriorTL_l	62.9457	2.82	4.93937	Control	0	Temporal	Posterior temporal lobe L	sub-02
PosteriorTL_r	68.1371	2.67	4.93937	Control	0	Temporal	Posterior temporal lobe R	sub-02
PL_rest_l	60.5895	3.23	4.93937	Control	0	Parietal	Inferiolateral remainder of parietal lobe L	sub-02
PL_rest_r	49.1599	3.19	4.93937	Control	0	Parietal	Inferiolateral remainder of parietal lobe R	sub-02
CaudateNucl_l	25.982	2.73	4.93937	Control	1	subcortical	Caudate Nucleus L	sub-02
CaudateNucl_r	28.6386	2.55	4.93937	Control	1	subcortical	Caudate Nucleus R	sub-02
NuclAccumb_l	22.8732	2.85	4.93937	Control	1	subcortical	Nucleus Accumbens L	sub-02
NuclAccumb_r	12.0645	2.77	4.93937	Control	1	subcortical	Nucleus Accumbens R	sub-02
Putamen_l	45.9927	2.99	4.93937	Control	1	subcortical	Putamen L	sub-02
Putamen_r	48.7199	3.03	4.93937	Control	1	subcortical	Putamen R	sub-02
Thalamus_l	56.3194	2.27	4.93937	Control	1	subcortical	Thalamus L	sub-02
Thalamus_r	65.9364	2.19	4.93937	Control	1	subcortical	Thalamus R	sub-02
Pallidum_l	34.0415	1.23	4.93937	Control	1	subcortical	Pallidum L	sub-02
Pallidum_r	43.6162	1.41	4.93937	Control	1	subcortical	Pallidum R	sub-02
FL_precen_G_l	58.5087	2.88	4.93937	Control	0	Frontal	Precentral gyrus L	sub-02
FL_precen_G_r	53.6555	2.8	4.93937	Control	0	Frontal	Precentral gyrus R	sub-02
FL_OFC_AOG_l	49.2358	2.65	4.93937	Control	0	Frontal	Anterior orbital gyrus L	sub-02
FL_OFC_AOG_r	43.6596	3.2	4.93937	Control	0	Frontal	Anterior orbital gyrus R	sub-02
FL_inf_fr_G_l	52.3532	3.3	4.93937	Control	0	Frontal	Inferior frontal gyrus L	sub-02
FL_inf_fr_G_r	47.2748	3.5	4.93937	Control	0	Frontal	Inferior frontal gyrus R	sub-02
FL_sup_fr_G_l	63.2225	3.21	4.93937	Control	0	Frontal	Superior frontal gryus L	sub-02
FL_sup_fr_G_r	67.264	3.24	4.93937	Control	0	Frontal	Superior frontal gyrus R	sub-02
PL_postce_G_l	52.6769	2.95	4.93937	Control	0	Parietal	Postcentral gyrus L	sub-02
PL_postce_G_r	53.5463	2.93	4.93937	Control	0	Parietal	Postcentral gyrus R	sub-02
PL_sup_pa_G_l	69.6555	3.43	4.93937	Control	0	Parietal	Superior parietal gyrus L	sub-02
PL_sup_pa_G_r	67.812	3.32	4.93937	Control	0	Parietal	Superior parietal gyrus R	sub-02
OL_ling_G_l	55.3919	2.93	4.93937	Control	0	Occipital	Lingual gyrus L	sub-02
OL_ling_G_r	59.7167	2.89	4.93937	Control	0	Occipital	Lingual gyrus R	sub-02
OL_cuneus_l	61.1215	3.48	4.93937	Control	0	Occipital	Cuneus L	sub-02
OL_cuneus_r	57.5052	3.26	4.93937	Control	0	Occipital	Cuneus R	sub-02
FL_OFC_MOG_l	30.434	2.79	4.93937	Control	0	Frontal	Medial orbital gyrus L	sub-02
FL_OFC_MOG_r	33.3264	2.66	4.93937	Control	0	Frontal	Medial orbital gyrus R	sub-02
FL_OFC_LOG_l	36.2344	2.65	4.93937	Control	0	Frontal	Lateral orbital gyrus L	sub-02
FL_OFC_LOG_r	35.8313	2.71	4.93937	Control	0	Frontal	Lateral orbital gyrus R	sub-02
FL_OFC_POG_l	46.5919	2.61	4.93937	Control	0	Frontal	Posterior orbital gyrus L	sub-02
FL_OFC_POG_r	48.77	2.68	4.93937	Control	0	Frontal	Posterior orbital gyrus R	sub-02
S_nigra_l	37.4466	0.99	4.93937	Control	1	subcortical	Substantia nigra L	sub-02
S_nigra_r	41.1664	0.92	4.93937	Control	1	subcortical	Substantia nigra R	sub-02
Subgen_antCing_l	10.8592	2.82	4.93937	Control	0	Frontal	Subgenual frontal cortex L	sub-02
Subgen_antCing_r	7.28462	2.62	4.93937	Control	0	Frontal	Subgenual frontal cortex R	sub-02
Subcall_area_l	-8.18821	3.46	4.93937	Control	0	Frontal	Subcallosal area L	sub-02
Subcall_area_r	-15.8169	3.21	4.93937	Control	0	Frontal	Subcallosal area R	sub-02
Presubgen_antCing_l	36.2043	3.38	4.93937	Control	0	Frontal	Presubgenual frontal cortex L	sub-02
Presubgen_antCing_r	31.3255	3.2	4.93937	Control	0	Frontal	Presubgenual frontal cortex L	sub-02
G_sup_temp_ant_l	61.0816	2.51	4.93937	Control	0	Temporal	Superior temporal gyrus anterior part L	sub-02
G_sup_temp_ant_r	61.2016	2.71	4.93937	Control	0	Temporal	Superior temporal gyrus anterior part R	sub-02
Brainstem_mid	58.5413	1.19	4.93937	Control	1	subcortical	Midbrain	sub-02
Brainstem_pon	51.0643	0.96	4.93937	Control	1	subcortical	Pons	sub-02
Brainstem_med	-2.35525	0.69	4.93937	Control	1	subcortical	Medulla	sub-02
Cerebellum_gm_r	63.8962	2.09	4.93937	Control	1	subcortical	Cerebellum gm R	sub-02
Cerebellum_gm_l	69.5985	2.05	4.93937	Control	1	subcortical	Cerebellum gm L	sub-02
Cerebellum_dentate_l	55.1419	1.05	4.93937	Control	1	subcortical	Cerebellum dentate L	sub-02
Cerebellum_dentate_r	50.8115	0.95	4.93937	Control	1	subcortical	Cerebellum dentate R	sub-02
Hippocampus_r	-0.161526	1.9	5.71462	PSP	0	Temporal	Hippocampus R	sub-03
Hippocampus_l	14.2676	1.91	5.71462	PSP	0	Temporal	Hippocampus L	sub-03
Amygdala_r	1.54628	2.24	5.71462	PSP	0	Temporal	Amygdala R	sub-03
Amygdala_l	10.0335	2.2	5.71462	PSP	0	Temporal	Amygdala L	sub-03
Ant_TL_med_r	-4.49881	2.26	5.71462	PSP	0	Temporal	Anterior temporal lobe medial part R	sub-03
Ant_TL_med_l	18.6575	2.39	5.71462	PSP	0	Temporal	Anterior temporal lobe medial part L	sub-03
Ant_TL_inf_lat_r	-2.69838	2.59	5.71462	PSP	0	Temporal	Anterior temporal lobe lateral part R	sub-03
Ant_TL_inf_lat_l	14.6659	2.55	5.71462	PSP	0	Temporal	Anterior temporal lobe lateral part L	sub-03
G_paraH_amb_r	-3.35765	1.65	5.71462	PSP	0	Temporal	Parahippocampal and ambient gyri R	sub-03
G_paraH_amb_l	15.5082	1.55	5.71462	PSP	0	Temporal	Parahippocampal and ambient gyri L	sub-03
G_sup_temp_cent_r	-4.32572	2.58	5.71462	PSP	0	Temporal	Superior temporal gyrus central part R	sub-03
G_sup_temp_cent_l	17.0599	2.42	5.71462	PSP	0	Temporal	Superior temporal gyrus central part L	sub-03
G_tem_midin_r	3.17203	2.32	5.71462	PSP	0	Temporal	Middle and inferior temporal gyrus R	sub-03
G_tem_midin_l	14.7987	2.45	5.71462	PSP	0	Temporal	Middle and inferior temporal gyrus L	sub-03
G_occtem_la_r	-4.42687	1.99	5.71462	PSP	0	Temporal	Fusiform gyrus R	sub-03
G_occtem_la_l	15.223	2.22	5.71462	PSP	0	Temporal	Fusiform gyrus L	sub-03
Insula_l	17.5102	2.39	5.71462	PSP	0	Insula/cingulate	Insula L	sub-03
Insula_r	-5.0892	2.59	5.71462	PSP	0	Insula/cingulate	Insula R	sub-03
OL_rest_lat_l	21.5124	2.34	5.71462	PSP	0	Occipital	Lateral remainder of occipital lobe L	sub-03
OL_rest_lat_r	4.37083	2.21	5.71462	PSP	0	Occipital	Lateral remainder of occipital lobe R	sub-03
G_cing_ant_sup_l	14.116	2.91	5.71462	PSP	0	Insula/cingulate	Cingulate gyrus anterior part L	sub-03
G_cing_ant_sup_r	5.73368	3.02	5.71462	PSP	0	Insula/cingulate	Cingulate gyrus anterior part R	sub-03
G_cing_post_l	21.3669	2.9	5.71462	PSP	0	Insula/cingulate	Cingulate gyrus posterior part L	sub-03
G_cing_post_r	16.0563	2.84	5.71462	PSP	0	Insula/cingulate	Cingulate gyrus posterior part R	sub-03
FL_mid_fr_G_l	14.8167	2.78	5.71462	PSP	0	Frontal	Middle frontal gyrus L	sub-03
FL_mid_fr_G_r	-0.683693	2.83	5.71462	PSP	0	Frontal	Middle frontal gyrus R	sub-03
PosteriorTL_l	23.0086	2.34	5.71462	PSP	0	Temporal	Posterior temporal lobe L	sub-03
PosteriorTL_r	5.33485	2.22	5.71462	PSP	0	Temporal	Posterior temporal lobe R	sub-03
PL_rest_l	21.2848	2.7	5.71462	PSP	0	Parietal	Inferiolateral remainder of parietal lobe L	sub-03
PL_rest_r	3.84976	2.64	5.71462	PSP	0	Parietal	Inferiolateral remainder of parietal lobe R	sub-03
CaudateNucl_l	14.677	2.24	5.71462	PSP	1	subcortical	Caudate Nucleus L	sub-03
CaudateNucl_r	-0.731157	2.06	5.71462	PSP	1	subcortical	Caudate Nucleus R	sub-03
NuclAccumb_l	11.8931	2.48	5.71462	PSP	1	subcortical	Nucleus Accumbens L	sub-03
NuclAccumb_r	4.69059	2.47	5.71462	PSP	1	subcortical	Nucleus Accumbens R	sub-03
Putamen_l	19.7156	2.63	5.71462	PSP	1	subcortical	Putamen L	sub-03
Putamen_r	2.31849	2.78	5.71462	PSP	1	subcortical	Putamen R	sub-03
Thalamus_l	20.0371	1.91	5.71462	PSP	1	subcortical	Thalamus L	sub-03
Thalamus_r	15.2175	1.89	5.71462	PSP	1	subcortical	Thalamus R	sub-03
Pallidum_l	17.2949	1.27	5.71462	PSP	1	subcortical	Pallidum L	sub-03
Pallidum_r	6.4012	1.39	5.71462	PSP	1	subcortical	Pallidum R	sub-03
FL_precen_G_l	16.5994	2.5	5.71462	PSP	0	Frontal	Precentral gyrus L	sub-03
FL_precen_G_r	-4.12882	2.54	5.71462	PSP	0	Frontal	Precentral gyrus R	sub-03
FL_OFC_AOG_l	14.4103	2.02	5.71462	PSP	0	Frontal	Anterior orbital gyrus L	sub-03
FL_OFC_AOG_r	-3.56475	2.6	5.71462	PSP	0	Frontal	Anterior orbital gyrus R	sub-03
FL_inf_fr_G_l	19.8936	2.67	5.71462	PSP	0	Frontal	Inferior frontal gyrus L	sub-03
FL_inf_fr_G_r	-3.2207	2.91	5.71462	PSP	0	Frontal	Inferior frontal gyrus R	sub-03
FL_sup_fr_G_l	14.7438	2.67	5.71462	PSP	0	Frontal	Superior frontal gryus L	sub-03
FL_sup_fr_G_r	10.9269	2.72	5.71462	PSP	0	Frontal	Superior frontal gyrus R	sub-03
PL_postce_G_l	17.3567	2.76	5.71462	PSP	0	Parietal	Postcentral gyrus L	sub-03
PL_postce_G_r	-3.58961	2.63	5.71462	PSP	0	Parietal	Postcentral gyrus R	sub-03
PL_sup_pa_G_l	18.9136	2.72	5.71462	PSP	0	Parietal	Superior parietal gyrus L	sub-03
PL_sup_pa_G_r	11.3952	2.56	5.71462	PSP	0	Parietal	Superior parietal gyrus R	sub-03
OL_ling_G_l	18.3209	2.65	5.71462	PSP	0	Occipital	Lingual gyrus L	sub-03
OL_ling_G_r	15.2846	2.5	5.71462	PSP	0	Occipital	Lingual gyrus R	sub-03
OL_cuneus_l	17.5989	2.83	5.71462	PSP	0	Occipital	Cuneus L	sub-03
OL_cuneus_r	15.5782	2.82	5.71462	PSP	0	Occipital	Cuneus R	sub-03
FL_OFC_MOG_l	11.2352	2.4	5.71462	PSP	0	Frontal	Medial orbital gyrus L	sub-03
FL_OFC_MOG_r	12.1617	2.48	5.71462	PSP	0	Frontal	Medial orbital gyrus R	sub-03
FL_OFC_LOG_l	15.2181	2.33	5.71462	PSP	0	Frontal	Lateral orbital gyrus L	sub-03
FL_OFC_LOG_r	1.15056	2.18	5.71462	PSP	0	Frontal	Lateral orbital gyrus R	sub-03
FL_OFC_POG_l	15.0527	2.41	5.71462	PSP	0	Frontal	Posterior orbital gyrus L	sub-03
FL_OFC_POG_r	-0.592985	2.36	5.71462	PSP	0	Frontal	Posterior orbital gyrus R	sub-03
S_nigra_l	5.65781	0.91	5.71462	PSP	1	subcortical	Substantia nigra L	sub-03
S_nigra_r	6.53519	0.88	5.71462	PSP	1	subcortical	Substantia nigra R	sub-03
Subgen_antCing_l	9.11899	2.88	5.71462	PSP	0	Frontal	Subgenual frontal cortex L	sub-03
Subgen_antCing_r	3.44471	2.67	5.71462	PSP	0	Frontal	Subgenual frontal cortex R	sub-03
Subcall_area_l	2.86096	2.87	5.71462	PSP	0	Frontal	Subcallosal area L	sub-03
Subcall_area_r	-0.655872	3.2	5.71462	PSP	0	Frontal	Subcallosal area R	sub-03
Presubgen_antCing_l	15.0112	2.94	5.71462	PSP	0	Frontal	Presubgenual frontal cortex L	sub-03
Presubgen_antCing_r	6.70121	3.07	5.71462	PSP	0	Frontal	Presubgenual frontal cortex L	sub-03
G_sup_temp_ant_l	18.7823	2.3	5.71462	PSP	0	Temporal	Superior temporal gyrus anterior part L	sub-03
G_sup_temp_ant_r	-2.88119	2.35	5.71462	PSP	0	Temporal	Superior temporal gyrus anterior part R	sub-03
Brainstem_mid	15.3836	1.11	5.71462	PSP	1	subcortical	Midbrain	sub-03
Brainstem_pon	17.1749	0.89	5.71462	PSP	1	subcortical	Pons	sub-03
Brainstem_med	10.7602	0.81	5.71462	PSP	1	subcortical	Medulla	sub-03
Cerebellum_gm_r	10.1195	1.93	5.71462	PSP	1	subcortical	Cerebellum gm R	sub-03
Cerebellum_gm_l	17.4953	1.94	5.71462	PSP	1	subcortical	Cerebellum gm L	sub-03
Cerebellum_dentate_l	11.8804	1.09	5.71462	PSP	1	subcortical	Cerebellum dentate L	sub-03
Cerebellum_dentate_r	1.00788	0.82	5.71462	PSP	1	subcortical	Cerebellum dentate R	sub-03
Hippocampus_r	22.2205	2.23	5.21001	Control	0	Temporal	Hippocampus R	sub-04
Hippocampus_l	30.3674	2.19	5.21001	Control	0	Temporal	Hippocampus L	sub-04
Amygdala_r	14.6503	2.75	5.21001	Control	0	Temporal	Amygdala R	sub-04
Amygdala_l	22.566	2.62	5.21001	Control	0	Temporal	Amygdala L	sub-04
Ant_TL_med_r	24.7258	2.51	5.21001	Control	0	Temporal	Anterior temporal lobe medial part R	sub-04
Ant_TL_med_l	21.4795	2.8	5.21001	Control	0	Temporal	Anterior temporal lobe medial part L	sub-04
Ant_TL_inf_lat_r	34.9387	2.79	5.21001	Control	0	Temporal	Anterior temporal lobe lateral part R	sub-04
Ant_TL_inf_lat_l	26.6434	3.19	5.21001	Control	0	Temporal	Anterior temporal lobe lateral part L	sub-04
G_paraH_amb_r	39.1637	2.32	5.21001	Control	0	Temporal	Parahippocampal and ambient gyri R	sub-04
G_paraH_amb_l	32.264	2.16	5.21001	Control	0	Temporal	Parahippocampal and ambient gyri L	sub-04
G_sup_temp_cent_r	45.91	3.45	5.21001	Control	0	Temporal	Superior temporal gyrus central part R	sub-04
G_sup_temp_cent_l	37.4937	3.24	5.21001	Control	0	Temporal	Superior temporal gyrus central part L	sub-04
G_tem_midin_r	41.2292	3.11	5.21001	Control	0	Temporal	Middle and inferior temporal gyrus R	sub-04
G_tem_midin_l	37.2174	3.04	5.21001	Control	0	Temporal	Middle and inferior temporal gyrus L	sub-04
G_occtem_la_r	33.4798	3	5.21001	Control	0	Temporal	Fusiform gyrus R	sub-04
G_occtem_la_l	17.3402	2.82	5.21001	Control	0	Temporal	Fusiform gyrus L	sub-04
Insula_l	34.8443	2.88	5.21001	Control	0	Insula/cingulate	Insula L	sub-04
Insula_r	45.1208	3.13	5.21001	Control	0	Insula/cingulate	Insula R	sub-04
OL_rest_lat_l	39.1438	3.29	5.21001	Control	0	Occipital	Lateral remainder of occipital lobe L	sub-04
OL_rest_lat_r	41.1021	3.32	5.21001	Control	0	Occipital	Lateral remainder of occipital lobe R	sub-04
G_cing_ant_sup_l	31.1739	3.58	5.21001	Control	0	Insula/cingulate	Cingulate gyrus anterior part L	sub-04
G_cing_ant_sup_r	36.8687	3.49	5.21001	Control	0	Insula/cingulate	Cingulate gyrus anterior part R	sub-04
G_cing_post_l	41.7038	3.62	5.21001	Control	0	Insula/cingulate	Cingulate gyrus posterior part L	sub-04
G_cing_post_r	42.205	3.64	5.21001	Control	0	Insula/cingulate	Cingulate gyrus posterior part R	sub-04
FL_mid_fr_G_l	38.4351	3.78	5.21001	Control	0	Frontal	Middle frontal gyrus L	sub-04
FL_mid_fr_G_r	35.8152	3.86	5.21001	Control	0	Frontal	Middle frontal gyrus R	sub-04
PosteriorTL_l	36.3044	3.29	5.21001	Control	0	Temporal	Posterior temporal lobe L	sub-04
PosteriorTL_r	47.1307	3.28	5.21001	Control	0	Temporal	Posterior temporal lobe R	sub-04
PL_rest_l	25.9335	3.61	5.21001	Control	0	Parietal	Inferiolateral remainder of parietal lobe L	sub-04
PL_rest_r	34.5596	3.62	5.21001	Control	0	Parietal	Inferiolateral remainder of parietal lobe R	sub-04
CaudateNucl_l	1.06316	3.3	5.21001	Control	1	subcortical	Caudate Nucleus L	sub-04
CaudateNucl_r	7.51385	3	5.21001	Control	1	subcortical	Caudate Nucleus R	sub-04
NuclAccumb_l	-2.85571	3.41	5.21001	Control	1	subcortical	Nucleus Accumbens L	sub-04
NuclAccumb_r	-6.79129	3.3	5.21001	Control	1	subcortical	Nucleus Accumbens R	sub-04
Putamen_l	25.4553	3.68	5.21001	Control	1	subcortical	Putamen L	sub-04
Putamen_r	27.2715	3.73	5.21001	Control	1	subcortical	Putamen R	sub-04
Thalamus_l	6.39674	2.59	5.21001	Control	1	subcortical	Thalamus L	sub-04
Thalamus_r	13.0087	2.56	5.21001	Control	1	subcortical	Thalamus R	sub-04
Pallidum_l	-5.24812	1.66	5.21001	Control	1	subcortical	Pallidum L	sub-04
Pallidum_r	2.93349	1.91	5.21001	Control	1	subcortical	Pallidum R	sub-04
FL_precen_G_l	38.4449	3.17	5.21001	Control	0	Frontal	Precentral gyrus L	sub-04
FL_precen_G_r	46.7137	3.15	5.21001	Control	0	Frontal	Precentral gyrus R	sub-04
FL_OFC_AOG_l	28.6734	2.85	5.21001	Control	0	Frontal	Anterior orbital gyrus L	sub-04
FL_OFC_AOG_r	36.461	3.77	5.21001	Control	0	Frontal	Anterior orbital gyrus R	sub-04
FL_inf_fr_G_l	40.4668	3.71	5.21001	Control	0	Frontal	Inferior frontal gyrus L	sub-04
FL_inf_fr_G_r	40.2422	3.5	5.21001	Control	0	Frontal	Inferior frontal gyrus R	sub-04
FL_sup_fr_G_l	41.2918	3.53	5.21001	Control	0	Frontal	Superior frontal gryus L	sub-04
FL_sup_fr_G_r	38.1852	3.56	5.21001	Control	0	Frontal	Superior frontal gyrus R	sub-04
PL_postce_G_l	34.8074	3.16	5.21001	Control	0	Parietal	Postcentral gyrus L	sub-04
PL_postce_G_r	42.0966	3.07	5.21001	Control	0	Parietal	Postcentral gyrus R	sub-04
PL_sup_pa_G_l	43.263	3.78	5.21001	Control	0	Parietal	Superior parietal gyrus L	sub-04
PL_sup_pa_G_r	43.8459	3.7	5.21001	Control	0	Parietal	Superior parietal gyrus R	sub-04
OL_ling_G_l	35.4863	3.5	5.21001	Control	0	Occipital	Lingual gyrus L	sub-04
OL_ling_G_r	33.5214	3.44	5.21001	Control	0	Occipital	Lingual gyrus R	sub-04
OL_cuneus_l	33.4443	3.89	5.21001	Control	0	Occipital	Cuneus L	sub-04
OL_cuneus_r	35.587	3.87	5.21001	Control	0	Occipital	Cuneus R	sub-04
FL_OFC_MOG_l	38.1491	3.1	5.21001	Control	0	Frontal	Medial orbital gyrus L	sub-04
FL_OFC_MOG_r	29.4152	3.23	5.21001	Control	0	Frontal	Medial orbital gyrus R	sub-04
FL_OFC_LOG_l	31.4847	3.07	5.21001	Control	0	Frontal	Lateral orbital gyrus L	sub-04
FL_OFC_LOG_r	37.5444	3.12	5.21001	Control	0	Frontal	Lateral orbital gyrus R	sub-04
FL_OFC_POG_l	25.3681	3.04	5.21001	Control	0	Frontal	Posterior orbital gyrus L	sub-04
FL_OFC_POG_r	45.1456	2.84	5.21001	Control	0	Frontal	Posterior orbital gyrus R	sub-04
S_nigra_l	22.8737	1.25	5.21001	Control	1	subcortical	Substantia nigra L	sub-04
S_nigra_r	15.4843	1.24	5.21001	Control	1	subcortical	Substantia nigra R	sub-04
Subgen_antCing_l	8.97884	3.14	5.21001	Control	0	Frontal	Subgenual frontal cortex L	sub-04
Subgen_antCing_r	9.84081	2.89	5.21001	Control	0	Frontal	Subgenual frontal cortex R	sub-04
Subcall_area_l	-8.88547	3.66	5.21001	Control	0	Frontal	Subcallosal area L	sub-04
Subcall_area_r	-15.514	3.38	5.21001	Control	0	Frontal	Subcallosal area R	sub-04
Presubgen_antCing_l	27.5113	3.65	5.21001	Control	0	Frontal	Presubgenual frontal cortex L	sub-04
Presubgen_antCing_r	18.251	3.38	5.21001	Control	0	Frontal	Presubgenual frontal cortex L	sub-04
G_sup_temp_ant_l	30.6021	2.78	5.21001	Control	0	Temporal	Superior temporal gyrus anterior part L	sub-04
G_sup_temp_ant_r	40.0038	3.09	5.21001	Control	0	Temporal	Superior temporal gyrus anterior part R	sub-04
Brainstem_mid	29.7147	1.46	5.21001	Control	1	subcortical	Midbrain	sub-04
Brainstem_pon	27.4336	1.33	5.21001	Control	1	subcortical	Pons	sub-04
Brainstem_med	11.5408	1.11	5.21001	Control	1	subcortical	Medulla	sub-04
Cerebellum_gm_r	42.792	2.66	5.21001	Control	1	subcortical	Cerebellum gm R	sub-04
Cerebellum_gm_l	37.5072	2.69	5.21001	Control	1	subcortical	Cerebellum gm L	sub-04
Cerebellum_dentate_l	16.6898	1.24	5.21001	Control	1	subcortical	Cerebellum dentate L	sub-04
Cerebellum_dentate_r	18.0079	1.12	5.21001	Control	1	subcortical	Cerebellum dentate R	sub-04
Hippocampus_r	66.2902	2.1	5.1491	Control	0	Temporal	Hippocampus R	sub-05
Hippocampus_l	70.0623	2.06	5.1491	Control	0	Temporal	Hippocampus L	sub-05
Amygdala_r	63.0217	2.45	5.1491	Control	0	Temporal	Amygdala R	sub-05
Amygdala_l	67.2439	2.45	5.1491	Control	0	Temporal	Amygdala L	sub-05
Ant_TL_med_r	68.9123	2.11	5.1491	Control	0	Temporal	Anterior temporal lobe medial part R	sub-05
Ant_TL_med_l	67.517	2.02	5.1491	Control	0	Temporal	Anterior temporal lobe medial part L	sub-05
Ant_TL_inf_lat_r	70.6433	2.31	5.1491	Control	0	Temporal	Anterior temporal lobe lateral part R	sub-05
Ant_TL_inf_lat_l	64.2693	2.13	5.1491	Control	0	Temporal	Anterior temporal lobe lateral part L	sub-05
G_paraH_amb_r	68.8702	1.94	5.1491	Control	0	Temporal	Parahippocampal and ambient gyri R	sub-05
G_paraH_amb_l	65.893	1.53	5.1491	Control	0	Temporal	Parahippocampal and ambient gyri L	sub-05
G_sup_temp_cent_r	86.0265	2.88	5.1491	Control	0	Temporal	Superior temporal gyrus central part R	sub-05
G_sup_temp_cent_l	82.3048	2.5	5.1491	Control	0	Temporal	Superior temporal gyrus central part L	sub-05
G_tem_midin_r	76.1393	2.51	5.1491	Control	0	Temporal	Middle and inferior temporal gyrus R	sub-05
G_tem_midin_l	59.2115	2.19	5.1491	Control	0	Temporal	Middle and inferior temporal gyrus L	sub-05
G_occtem_la_r	66.8798	2.29	5.1491	Control	0	Temporal	Fusiform gyrus R	sub-05
G_occtem_la_l	61.7284	2.18	5.1491	Control	0	Temporal	Fusiform gyrus L	sub-05
Insula_l	79.4375	2.35	5.1491	Control	0	Insula/cingulate	Insula L	sub-05
Insula_r	84.4939	2.72	5.1491	Control	0	Insula/cingulate	Insula R	sub-05
OL_rest_lat_l	69.2135	2.62	5.1491	Control	0	Occipital	Lateral remainder of occipital lobe L	sub-05
OL_rest_lat_r	59.6579	2.64	5.1491	Control	0	Occipital	Lateral remainder of occipital lobe R	sub-05
G_cing_ant_sup_l	83.0224	3.08	5.1491	Control	0	Insula/cingulate	Cingulate gyrus anterior part L	sub-05
G_cing_ant_sup_r	80.9978	3.14	5.1491	Control	0	Insula/cingulate	Cingulate gyrus anterior part R	sub-05
G_cing_post_l	78.628	3.16	5.1491	Control	0	Insula/cingulate	Cingulate gyrus posterior part L	sub-05
G_cing_post_r	80.6628	3	5.1491	Control	0	Insula/cingulate	Cingulate gyrus posterior part R	sub-05
FL_mid_fr_G_l	73.8376	3.1	5.1491	Control	0	Frontal	Middle frontal gyrus L	sub-05
FL_mid_fr_G_r	70.0969	3.39	5.1491	Control	0	Frontal	Middle frontal gyrus R	sub-05
PosteriorTL_l	84.6248	2.49	5.1491	Control	0	Temporal	Posterior temporal lobe L	sub-05
PosteriorTL_r	81.0223	2.64	5.1491	Control	0	Temporal	Posterior temporal lobe R	sub-05
PL_rest_l	62.2316	2.86	5.1491	Control	0	Parietal	Inferiolateral remainder of parietal lobe L	sub-05
PL_rest_r	71.039	3.13	5.1491	Control	0	Parietal	Inferiolateral remainder of parietal lobe R	sub-05
CaudateNucl_l	48.2431	2.72	5.1491	Control	1	subcortical	Caudate Nucleus L	sub-05
CaudateNucl_r	41.3941	2.57	5.1491	Control	1	subcortical	Caudate Nucleus R	sub-05
NuclAccumb_l	26.9113	2.69	5.1491	Control	1	subcortical	Nucleus Accumbens L	sub-05
NuclAccumb_r	41.5558	2.75	5.1491	Control	1	subcortical	Nucleus Accumbens R	sub-05
Putamen_l	77.526	2.88	5.1491	Control	1	subcortical	Putamen L	sub-05
Putamen_r	79.7794	3.06	5.1491	Control	1	subcortical	Putamen R	sub-05
Thalamus_l	86.3001	2.22	5.1491	Control	1	subcortical	Thalamus L	sub-05
Thalamus_r	82.2261	2.12	5.1491	Control	1	subcortical	Thalamus R	sub-05
Pallidum_l	67.8806	1.18	5.1491	Control	1	subcortical	Pallidum L	sub-05
Pallidum_r	73.1272	1.44	5.1491	Control	1	subcortical	Pallidum R	sub-05
FL_precen_G_l	80.578	2.81	5.1491	Control	0	Frontal	Precentral gyrus L	sub-05
FL_precen_G_r	79.7787	3	5.1491	Control	0	Frontal	Precentral gyrus R	sub-05
FL_OFC_AOG_l	61.3276	2.19	5.1491	Control	0	Frontal	Anterior orbital gyrus L	sub-05
FL_OFC_AOG_r	46.5553	2.64	5.1491	Control	0	Frontal	Anterior orbital gyrus R	sub-05
FL_inf_fr_G_l	70.7638	2.91	5.1491	Control	0	Frontal	Inferior frontal gyrus L	sub-05
FL_inf_fr_G_r	81.854	3.25	5.1491	Control	0	Frontal	Inferior frontal gyrus R	sub-05
FL_sup_fr_G_l	77.9236	3.05	5.1491	Control	0	Frontal	Superior frontal gryus L	sub-05
FL_sup_fr_G_r	80.045	3.14	5.1491	Control	0	Frontal	Superior frontal gyrus R	sub-05
PL_postce_G_l	73.331	2.75	5.1491	Control	0	Parietal	Postcentral gyrus L	sub-05
PL_postce_G_r	82.3125	2.96	5.1491	Control	0	Parietal	Postcentral gyrus R	sub-05
PL_sup_pa_G_l	70.6314	3.29	5.1491	Control	0	Parietal	Superior parietal gyrus L	sub-05
PL_sup_pa_G_r	63.418	3.3	5.1491	Control	0	Parietal	Superior parietal gyrus R	sub-05
OL_ling_G_l	84.3286	2.88	5.1491	Control	0	Occipital	Lingual gyrus L	sub-05
OL_ling_G_r	77.951	2.94	5.1491	Control	0	Occipital	Lingual gyrus R	sub-05
OL_cuneus_l	65.0667	3.18	5.1491	Control	0	Occipital	Cuneus L	sub-05
OL_cuneus_r	59.2969	3.11	5.1491	Control	0	Occipital	Cuneus R	sub-05
FL_OFC_MOG_l	30.3714	2.28	5.1491	Control	0	Frontal	Medial orbital gyrus L	sub-05
FL_OFC_MOG_r	33.614	2.32	5.1491	Control	0	Frontal	Medial orbital gyrus R	sub-05
FL_OFC_LOG_l	60.5032	2.36	5.1491	Control	0	Frontal	Lateral orbital gyrus L	sub-05
FL_OFC_LOG_r	74.6598	2.35	5.1491	Control	0	Frontal	Lateral orbital gyrus R	sub-05
FL_OFC_POG_l	78.2915	2.52	5.1491	Control	0	Frontal	Posterior orbital gyrus L	sub-05
FL_OFC_POG_r	78.9963	2.59	5.1491	Control	0	Frontal	Posterior orbital gyrus R	sub-05
S_nigra_l	59.0287	0.97	5.1491	Control	1	subcortical	Substantia nigra L	sub-05
S_nigra_r	63.4021	0.84	5.1491	Control	1	subcortical	Substantia nigra R	sub-05
Subgen_antCing_l	5.6884	3.02	5.1491	Control	0	Frontal	Subgenual frontal cortex L	sub-05
Subgen_antCing_r	-9.64559	2.71	5.1491	Control	0	Frontal	Subgenual frontal cortex R	sub-05
Subcall_area_l	-4.23383	3.09	5.1491	Control	0	Frontal	Subcallosal area L	sub-05
Subcall_area_r	-11.7444	3.16	5.1491	Control	0	Frontal	Subcallosal area R	sub-05
Presubgen_antCing_l	45.1186	3.64	5.1491	Control	0	Frontal	Presubgenual frontal cortex L	sub-05
Presubgen_antCing_r	40.5794	3.37	5.1491	Control	0	Frontal	Presubgenual frontal cortex L	sub-05
G_sup_temp_ant_l	75.5453	2.13	5.1491	Control	0	Temporal	Superior temporal gyrus anterior part L	sub-05
G_sup_temp_ant_r	78.7244	2.39	5.1491	Control	0	Temporal	Superior temporal gyrus anterior part R	sub-05
Brainstem_mid	69.8091	1.12	5.1491	Control	1	subcortical	Midbrain	sub-05
Brainstem_pon	68.2036	0.91	5.1491	Control	1	subcortical	Pons	sub-05
Brainstem_med	50.7382	0.76	5.1491	Control	1	subcortical	Medulla	sub-05
Cerebellum_gm_r	65.1337	2.04	5.1491	Control	1	subcortical	Cerebellum gm R	sub-05
Cerebellum_gm_l	65.1782	1.95	5.1491	Control	1	subcortical	Cerebellum gm L	sub-05
Cerebellum_dentate_l	57.5979	0.83	5.1491	Control	1	subcortical	Cerebellum dentate L	sub-05
Cerebellum_dentate_r	44.1357	0.74	5.1491	Control	1	subcortical	Cerebellum dentate R	sub-05
Hippocampus_r	23.1768	2.34	4.73194	Control	0	Temporal	Hippocampus R	sub-06
Hippocampus_l	15.7306	2.26	4.73194	Control	0	Temporal	Hippocampus L	sub-06
Amygdala_r	30.8732	2.82	4.73194	Control	0	Temporal	Amygdala R	sub-06
Amygdala_l	14.2469	2.71	4.73194	Control	0	Temporal	Amygdala L	sub-06
Ant_TL_med_r	32.6404	2.68	4.73194	Control	0	Temporal	Anterior temporal lobe medial part R	sub-06
Ant_TL_med_l	40.7056	2.71	4.73194	Control	0	Temporal	Anterior temporal lobe medial part L	sub-06
Ant_TL_inf_lat_r	34.2906	2.76	4.73194	Control	0	Temporal	Anterior temporal lobe lateral part R	sub-06
Ant_TL_inf_lat_l	34.5184	2.85	4.73194	Control	0	Temporal	Anterior temporal lobe lateral part L	sub-06
G_paraH_amb_r	31.2291	2.14	4.73194	Control	0	Temporal	Parahippocampal and ambient gyri R	sub-06
G_paraH_amb_l	34.2479	2.28	4.73194	Control	0	Temporal	Parahippocampal and ambient gyri L	sub-06
G_sup_temp_cent_r	46.7316	3.31	4.73194	Control	0	Temporal	Superior temporal gyrus central part R	sub-06
G_sup_temp_cent_l	50.0925	3.26	4.73194	Control	0	Temporal	Superior temporal gyrus central part L	sub-06
G_tem_midin_r	38.8887	2.93	4.73194	Control	0	Temporal	Middle and inferior temporal gyrus R	sub-06
G_tem_midin_l	39.4038	3	4.73194	Control	0	Temporal	Middle and inferior temporal gyrus L	sub-06
G_occtem_la_r	32.5542	2.6	4.73194	Control	0	Temporal	Fusiform gyrus R	sub-06
G_occtem_la_l	33.5764	2.68	4.73194	Control	0	Temporal	Fusiform gyrus L	sub-06
Insula_l	43.0147	2.86	4.73194	Control	0	Insula/cingulate	Insula L	sub-06
Insula_r	41.4971	2.94	4.73194	Control	0	Insula/cingulate	Insula R	sub-06
OL_rest_lat_l	44.9568	3.39	4.73194	Control	0	Occipital	Lateral remainder of occipital lobe L	sub-06
OL_rest_lat_r	47.5636	3.36	4.73194	Control	0	Occipital	Lateral remainder of occipital lobe R	sub-06
G_cing_ant_sup_l	44.7914	3.61	4.73194	Control	0	Insula/cingulate	Cingulate gyrus anterior part L	sub-06
G_cing_ant_sup_r	44.8988	3.55	4.73194	Control	0	Insula/cingulate	Cingulate gyrus anterior part R	sub-06
G_cing_post_l	51.6338	3.68	4.73194	Control	0	Insula/cingulate	Cingulate gyrus posterior part L	sub-06
G_cing_post_r	52.4474	3.41	4.73194	Control	0	Insula/cingulate	Cingulate gyrus posterior part R	sub-06
FL_mid_fr_G_l	45.3138	3.74	4.73194	Control	0	Frontal	Middle frontal gyrus L	sub-06
FL_mid_fr_G_r	47.3316	3.68	4.73194	Control	0	Frontal	Middle frontal gyrus R	sub-06
PosteriorTL_l	45.6463	3.09	4.73194	Control	0	Temporal	Posterior temporal lobe L	sub-06
PosteriorTL_r	48.3263	3.09	4.73194	Control	0	Temporal	Posterior temporal lobe R	sub-06
PL_rest_l	50.5781	3.48	4.73194	Control	0	Parietal	Inferiolateral remainder of parietal lobe L	sub-06
PL_rest_r	47.7987	3.47	4.73194	Control	0	Parietal	Inferiolateral remainder of parietal lobe R	sub-06
CaudateNucl_l	16.072	2.88	4.73194	Control	1	subcortical	Caudate Nucleus L	sub-06
CaudateNucl_r	6.02988	2.71	4.73194	Control	1	subcortical	Caudate Nucleus R	sub-06
NuclAccumb_l	15.8599	3.4	4.73194	Control	1	subcortical	Nucleus Accumbens L	sub-06
NuclAccumb_r	7.2048	3.28	4.73194	Control	1	subcortical	Nucleus Accumbens R	sub-06
Putamen_l	42.964	3.59	4.73194	Control	1	subcortical	Putamen L	sub-06
Putamen_r	38.948	3.53	4.73194	Control	1	subcortical	Putamen R	sub-06
Thalamus_l	43.2151	2.51	4.73194	Control	1	subcortical	Thalamus L	sub-06
Thalamus_r	37.6595	2.4	4.73194	Control	1	subcortical	Thalamus R	sub-06
Pallidum_l	37.1852	1.57	4.73194	Control	1	subcortical	Pallidum L	sub-06
Pallidum_r	31.2865	1.7	4.73194	Control	1	subcortical	Pallidum R	sub-06
FL_precen_G_l	42.2345	3.08	4.73194	Control	0	Frontal	Precentral gyrus L	sub-06
FL_precen_G_r	47.3475	3.12	4.73194	Control	0	Frontal	Precentral gyrus R	sub-06
FL_OFC_AOG_l	34.1517	2.71	4.73194	Control	0	Frontal	Anterior orbital gyrus L	sub-06
FL_OFC_AOG_r	15.3745	3.1	4.73194	Control	0	Frontal	Anterior orbital gyrus R	sub-06
FL_inf_fr_G_l	34.5805	3.58	4.73194	Control	0	Frontal	Inferior frontal gyrus L	sub-06
FL_inf_fr_G_r	43.9772	3.59	4.73194	Control	0	Frontal	Inferior frontal gyrus R	sub-06
FL_sup_fr_G_l	39.1175	3.37	4.73194	Control	0	Frontal	Superior frontal gryus L	sub-06
FL_sup_fr_G_r	49.7403	3.43	4.73194	Control	0	Frontal	Superior frontal gyrus R	sub-06
PL_postce_G_l	43.9845	3.36	4.73194	Control	0	Parietal	Postcentral gyrus L	sub-06
PL_postce_G_r	45.2458	3.19	4.73194	Control	0	Parietal	Postcentral gyrus R	sub-06
PL_sup_pa_G_l	50.7317	3.7	4.73194	Control	0	Parietal	Superior parietal gyrus L	sub-06
PL_sup_pa_G_r	54.1695	3.66	4.73194	Control	0	Parietal	Superior parietal gyrus R	sub-06
OL_ling_G_l	44.2767	3.62	4.73194	Control	0	Occipital	Lingual gyrus L	sub-06
OL_ling_G_r	48.1013	3.45	4.73194	Control	0	Occipital	Lingual gyrus R	sub-06
OL_cuneus_l	44.9798	4.2	4.73194	Control	0	Occipital	Cuneus L	sub-06
OL_cuneus_r	49.6162	4.17	4.73194	Control	0	Occipital	Cuneus R	sub-06
FL_OFC_MOG_l	37.1571	3.03	4.73194	Control	0	Frontal	Medial orbital gyrus L	sub-06
FL_OFC_MOG_r	36.1149	3.11	4.73194	Control	0	Frontal	Medial orbital gyrus R	sub-06
FL_OFC_LOG_l	35.3118	3.04	4.73194	Control	0	Frontal	Lateral orbital gyrus L	sub-06
FL_OFC_LOG_r	28.1089	2.79	4.73194	Control	0	Frontal	Lateral orbital gyrus R	sub-06
FL_OFC_POG_l	40.4341	2.83	4.73194	Control	0	Frontal	Posterior orbital gyrus L	sub-06
FL_OFC_POG_r	42.4809	2.78	4.73194	Control	0	Frontal	Posterior orbital gyrus R	sub-06
S_nigra_l	20.7918	1.08	4.73194	Control	1	subcortical	Substantia nigra L	sub-06
S_nigra_r	9.88859	0.95	4.73194	Control	1	subcortical	Substantia nigra R	sub-06
Subgen_antCing_l	10.0574	2.99	4.73194	Control	0	Frontal	Subgenual frontal cortex L	sub-06
Subgen_antCing_r	-6.70318	3.05	4.73194	Control	0	Frontal	Subgenual frontal cortex R	sub-06
Subcall_area_l	8.4152	3.84	4.73194	Control	0	Frontal	Subcallosal area L	sub-06
Subcall_area_r	5.43106	3.23	4.73194	Control	0	Frontal	Subcallosal area R	sub-06
Presubgen_antCing_l	12.7079	4.09	4.73194	Control	0	Frontal	Presubgenual frontal cortex L	sub-06
Presubgen_antCing_r	2.92547	3.54	4.73194	Control	0	Frontal	Presubgenual frontal cortex L	sub-06
G_sup_temp_ant_l	48.0184	2.72	4.73194	Control	0	Temporal	Superior temporal gyrus anterior part L	sub-06
G_sup_temp_ant_r	32.4176	2.93	4.73194	Control	0	Temporal	Superior temporal gyrus anterior part R	sub-06
Brainstem_mid	27.3288	1.2	4.73194	Control	1	subcortical	Midbrain	sub-06
Brainstem_pon	37.6998	1.06	4.73194	Control	1	subcortical	Pons	sub-06
Brainstem_med	-3.99039	0.87	4.73194	Control	1	subcortical	Medulla	sub-06
Cerebellum_gm_r	50.2142	2.72	4.73194	Control	1	subcortical	Cerebellum gm R	sub-06
Cerebellum_gm_l	53.1333	2.76	4.73194	Control	1	subcortical	Cerebellum gm L	sub-06
Cerebellum_dentate_l	27.7505	1.19	4.73194	Control	1	subcortical	Cerebellum dentate L	sub-06
Cerebellum_dentate_r	34.7916	1.16	4.73194	Control	1	subcortical	Cerebellum dentate R	sub-06
Hippocampus_r	29.0923	1.41	6.68334	bvFTD	0	Temporal	Hippocampus R	sub-07
Hippocampus_l	25.0768	1.36	6.68334	bvFTD	0	Temporal	Hippocampus L	sub-07
Amygdala_r	18.7458	1.31	6.68334	bvFTD	0	Temporal	Amygdala R	sub-07
Amygdala_l	24.5852	1.4	6.68334	bvFTD	0	Temporal	Amygdala L	sub-07
Ant_TL_med_r	29.7116	1.06	6.68334	bvFTD	0	Temporal	Anterior temporal lobe medial part R	sub-07
Ant_TL_med_l	28.9704	1.09	6.68334	bvFTD	0	Temporal	Anterior temporal lobe medial part L	sub-07
Ant_TL_inf_lat_r	33.9035	1.79	6.68334	bvFTD	0	Temporal	Anterior temporal lobe lateral part R	sub-07
Ant_TL_inf_lat_l	29.0901	1.34	6.68334	bvFTD	0	Temporal	Anterior temporal lobe lateral part L	sub-07
G_paraH_amb_r	26.8152	1.11	6.68334	bvFTD	0	Temporal	Parahippocampal and ambient gyri R	sub-07
G_paraH_amb_l	26.1828	1.07	6.68334	bvFTD	0	Temporal	Parahippocampal and ambient gyri L	sub-07
G_sup_temp_cent_r	36.6577	2.24	6.68334	bvFTD	0	Temporal	Superior temporal gyrus central part R	sub-07
G_sup_temp_cent_l	30.818	1.99	6.68334	bvFTD	0	Temporal	Superior temporal gyrus central part L	sub-07
G_tem_midin_r	25.3971	1.96	6.68334	bvFTD	0	Temporal	Middle and inferior temporal gyrus R	sub-07
G_tem_midin_l	15.8311	1.37	6.68334	bvFTD	0	Temporal	Middle and inferior temporal gyrus L	sub-07
G_occtem_la_r	26.9608	1.48	6.68334	bvFTD	0	Temporal	Fusiform gyrus R	sub-07
G_occtem_la_l	17.0146	1.26	6.68334	bvFTD	0	Temporal	Fusiform gyrus L	sub-07
Insula_l	37.093	1.85	6.68334	bvFTD	0	Insula/cingulate	Insula L	sub-07
Insula_r	38.121	1.88	6.68334	bvFTD	0	Insula/cingulate	Insula R	sub-07
OL_rest_lat_l	19.3181	2.32	6.68334	bvFTD	0	Occipital	Lateral remainder of occipital lobe L	sub-07
OL_rest_lat_r	17.3329	2.46	6.68334	bvFTD	0	Occipital	Lateral remainder of occipital lobe R	sub-07
G_cing_ant_sup_l	25.9602	1.57	6.68334	bvFTD	0	Insula/cingulate	Cingulate gyrus anterior part L	sub-07
G_cing_ant_sup_r	30.3467	1.69	6.68334	bvFTD	0	Insula/cingulate	Cingulate gyrus anterior part R	sub-07
G_cing_post_l	19.4445	2.35	6.68334	bvFTD	0	Insula/cingulate	Cingulate gyrus posterior part L	sub-07
G_cing_post_r	22.1261	2.63	6.68334	bvFTD	0	Insula/cingulate	Cingulate gyrus posterior part R	sub-07
FL_mid_fr_G_l	18.7342	2.02	6.68334	bvFTD	0	Frontal	Middle frontal gyrus L	sub-07
FL_mid_fr_G_r	14.6872	2.15	6.68334	bvFTD	0	Frontal	Middle frontal gyrus R	sub-07
PosteriorTL_l	21.2193	2.03	6.68334	bvFTD	0	Temporal	Posterior temporal lobe L	sub-07
PosteriorTL_r	15.487	2.4	6.68334	bvFTD	0	Temporal	Posterior temporal lobe R	sub-07
PL_rest_l	9.68097	2.21	6.68334	bvFTD	0	Parietal	Inferiolateral remainder of parietal lobe L	sub-07
PL_rest_r	25.8925	2.47	6.68334	bvFTD	0	Parietal	Inferiolateral remainder of parietal lobe R	sub-07
CaudateNucl_l	22.1526	1.2	6.68334	bvFTD	1	subcortical	Caudate Nucleus L	sub-07
CaudateNucl_r	29.1907	1.44	6.68334	bvFTD	1	subcortical	Caudate Nucleus R	sub-07
NuclAccumb_l	34.9805	1.57	6.68334	bvFTD	1	subcortical	Nucleus Accumbens L	sub-07
NuclAccumb_r	19.0131	1.51	6.68334	bvFTD	1	subcortical	Nucleus Accumbens R	sub-07
Putamen_l	39.17	1.99	6.68334	bvFTD	1	subcortical	Putamen L	sub-07
Putamen_r	35.0388	2.14	6.68334	bvFTD	1	subcortical	Putamen R	sub-07
Thalamus_l	15.7545	1.54	6.68334	bvFTD	1	subcortical	Thalamus L	sub-07
Thalamus_r	28.9375	1.62	6.68334	bvFTD	1	subcortical	Thalamus R	sub-07
Pallidum_l	36.598	0.8	6.68334	bvFTD	1	subcortical	Pallidum L	sub-07
Pallidum_r	31.6409	0.97	6.68334	bvFTD	1	subcortical	Pallidum R	sub-07
FL_precen_G_l	23.3399	2	6.68334	bvFTD	0	Frontal	Precentral gyrus L	sub-07
FL_precen_G_r	30.08	2.19	6.68334	bvFTD	0	Frontal	Precentral gyrus R	sub-07
FL_OFC_AOG_l	29.6208	1.5	6.68334	bvFTD	0	Frontal	Anterior orbital gyrus L	sub-07
FL_OFC_AOG_r	9.04431	2.45	6.68334	bvFTD	0	Frontal	Anterior orbital gyrus R	sub-07
FL_inf_fr_G_l	37.1752	1.78	6.68334	bvFTD	0	Frontal	Inferior frontal gyrus L	sub-07
FL_inf_fr_G_r	32.3343	2.17	6.68334	bvFTD	0	Frontal	Inferior frontal gyrus R	sub-07
FL_sup_fr_G_l	29.5013	1.81	6.68334	bvFTD	0	Frontal	Superior frontal gryus L	sub-07
FL_sup_fr_G_r	25.7546	2.02	6.68334	bvFTD	0	Frontal	Superior frontal gyrus R	sub-07
PL_postce_G_l	13.0311	2.2	6.68334	bvFTD	0	Parietal	Postcentral gyrus L	sub-07
PL_postce_G_r	30.7816	2.37	6.68334	bvFTD	0	Parietal	Postcentral gyrus R	sub-07
PL_sup_pa_G_l	13.8734	2.71	6.68334	bvFTD	0	Parietal	Superior parietal gyrus L	sub-07
PL_sup_pa_G_r	22.1824	2.78	6.68334	bvFTD	0	Parietal	Superior parietal gyrus R	sub-07
OL_ling_G_l	34.1745	2.77	6.68334	bvFTD	0	Occipital	Lingual gyrus L	sub-07
OL_ling_G_r	30.6622	2.75	6.68334	bvFTD	0	Occipital	Lingual gyrus R	sub-07
OL_cuneus_l	27.7556	2.87	6.68334	bvFTD	0	Occipital	Cuneus L	sub-07
OL_cuneus_r	21.4824	2.89	6.68334	bvFTD	0	Occipital	Cuneus R	sub-07
FL_OFC_MOG_l	14.7924	1.91	6.68334	bvFTD	0	Frontal	Medial orbital gyrus L	sub-07
FL_OFC_MOG_r	19.7461	1.95	6.68334	bvFTD	0	Frontal	Medial orbital gyrus R	sub-07
FL_OFC_LOG_l	33.7864	2.09	6.68334	bvFTD	0	Frontal	Lateral orbital gyrus L	sub-07
FL_OFC_LOG_r	28.2283	2.29	6.68334	bvFTD	0	Frontal	Lateral orbital gyrus R	sub-07
FL_OFC_POG_l	34.1127	1.96	6.68334	bvFTD	0	Frontal	Posterior orbital gyrus L	sub-07
FL_OFC_POG_r	9.12438	2	6.68334	bvFTD	0	Frontal	Posterior orbital gyrus R	sub-07
S_nigra_l	9.91279	0.44	6.68334	bvFTD	1	subcortical	Substantia nigra L	sub-07
S_nigra_r	13.9737	0.45	6.68334	bvFTD	1	subcortical	Substantia nigra R	sub-07
Subgen_antCing_l	30.2767	1.01	6.68334	bvFTD	0	Frontal	Subgenual frontal cortex L	sub-07
Subgen_antCing_r	19.8265	1.31	6.68334	bvFTD	0	Frontal	Subgenual frontal cortex R	sub-07
Subcall_area_l	26.2191	1.42	6.68334	bvFTD	0	Frontal	Subcallosal area L	sub-07
Subcall_area_r	15.3458	1.44	6.68334	bvFTD	0	Frontal	Subcallosal area R	sub-07
Presubgen_antCing_l	28.8348	1.84	6.68334	bvFTD	0	Frontal	Presubgenual frontal cortex L	sub-07
Presubgen_antCing_r	24.1276	1.81	6.68334	bvFTD	0	Frontal	Presubgenual frontal cortex L	sub-07
G_sup_temp_ant_l	27.6324	1.81	6.68334	bvFTD	0	Temporal	Superior temporal gyrus anterior part L	sub-07
G_sup_temp_ant_r	29.4228	1.99	6.68334	bvFTD	0	Temporal	Superior temporal gyrus anterior part R	sub-07
Brainstem_mid	19.9876	0.65	6.68334	bvFTD	1	subcortical	Midbrain	sub-07
Brainstem_pon	26.8855	0.65	6.68334	bvFTD	1	subcortical	Pons	sub-07
Brainstem_med	9.38504	0.7	6.68334	bvFTD	1	subcortical	Medulla	sub-07
Cerebellum_gm_r	32.8838	1.84	6.68334	bvFTD	1	subcortical	Cerebellum gm R	sub-07
Cerebellum_gm_l	28.0796	1.88	6.68334	bvFTD	1	subcortical	Cerebellum gm L	sub-07
Cerebellum_dentate_l	9.14825	0.89	6.68334	bvFTD	1	subcortical	Cerebellum dentate L	sub-07
Cerebellum_dentate_r	9.56966	0.69	6.68334	bvFTD	1	subcortical	Cerebellum dentate R	sub-07
Hippocampus_r	38.5565	1.89	5.9705	PSP	0	Temporal	Hippocampus R	sub-08
Hippocampus_l	29.9066	1.93	5.9705	PSP	0	Temporal	Hippocampus L	sub-08
Amygdala_r	33.5489	1.97	5.9705	PSP	0	Temporal	Amygdala R	sub-08
Amygdala_l	39.4904	2.01	5.9705	PSP	0	Temporal	Amygdala L	sub-08
Ant_TL_med_r	17.5084	1.94	5.9705	PSP	0	Temporal	Anterior temporal lobe medial part R	sub-08
Ant_TL_med_l	22.0118	1.92	5.9705	PSP	0	Temporal	Anterior temporal lobe medial part L	sub-08
Ant_TL_inf_lat_r	11.5171	2.63	5.9705	PSP	0	Temporal	Anterior temporal lobe lateral part R	sub-08
Ant_TL_inf_lat_l	18.9752	2.25	5.9705	PSP	0	Temporal	Anterior temporal lobe lateral part L	sub-08
G_paraH_amb_r	39.0481	1.73	5.9705	PSP	0	Temporal	Parahippocampal and ambient gyri R	sub-08
G_paraH_amb_l	25.3763	1.67	5.9705	PSP	0	Temporal	Parahippocampal and ambient gyri L	sub-08
G_sup_temp_cent_r	45.3238	2.6	5.9705	PSP	0	Temporal	Superior temporal gyrus central part R	sub-08
G_sup_temp_cent_l	43.0197	2.45	5.9705	PSP	0	Temporal	Superior temporal gyrus central part L	sub-08
G_tem_midin_r	14.6811	2.52	5.9705	PSP	0	Temporal	Middle and inferior temporal gyrus R	sub-08
G_tem_midin_l	37.6323	2.4	5.9705	PSP	0	Temporal	Middle and inferior temporal gyrus L	sub-08
G_occtem_la_r	24.7568	2.24	5.9705	PSP	0	Temporal	Fusiform gyrus R	sub-08
G_occtem_la_l	18.9513	2.22	5.9705	PSP	0	Temporal	Fusiform gyrus L	sub-08
Insula_l	47.3744	1.97	5.9705	PSP	0	Insula/cingulate	Insula L	sub-08
Insula_r	52.4515	2.22	5.9705	PSP	0	Insula/cingulate	Insula R	sub-08
OL_rest_lat_l	45.7709	2.65	5.9705	PSP	0	Occipital	Lateral remainder of occipital lobe L	sub-08
OL_rest_lat_r	48.0648	2.71	5.9705	PSP	0	Occipital	Lateral remainder of occipital lobe R	sub-08
G_cing_ant_sup_l	49.957	2.5	5.9705	PSP	0	Insula/cingulate	Cingulate gyrus anterior part L	sub-08
G_cing_ant_sup_r	40.6902	2.6	5.9705	PSP	0	Insula/cingulate	Cingulate gyrus anterior part R	sub-08
G_cing_post_l	54.0787	2.77	5.9705	PSP	0	Insula/cingulate	Cingulate gyrus posterior part L	sub-08
G_cing_post_r	54.3233	2.93	5.9705	PSP	0	Insula/cingulate	Cingulate gyrus posterior part R	sub-08
FL_mid_fr_G_l	52.7864	2.9	5.9705	PSP	0	Frontal	Middle frontal gyrus L	sub-08
FL_mid_fr_G_r	43.5416	3.26	5.9705	PSP	0	Frontal	Middle frontal gyrus R	sub-08
PosteriorTL_l	56.5683	2.49	5.9705	PSP	0	Temporal	Posterior temporal lobe L	sub-08
PosteriorTL_r	53.7136	2.53	5.9705	PSP	0	Temporal	Posterior temporal lobe R	sub-08
PL_rest_l	38.6315	2.69	5.9705	PSP	0	Parietal	Inferiolateral remainder of parietal lobe L	sub-08
PL_rest_r	45.1757	2.76	5.9705	PSP	0	Parietal	Inferiolateral remainder of parietal lobe R	sub-08
CaudateNucl_l	28.5927	1.97	5.9705	PSP	1	subcortical	Caudate Nucleus L	sub-08
CaudateNucl_r	17.6591	1.74	5.9705	PSP	1	subcortical	Caudate Nucleus R	sub-08
NuclAccumb_l	27.9392	2.31	5.9705	PSP	1	subcortical	Nucleus Accumbens L	sub-08
NuclAccumb_r	9.34932	2.43	5.9705	PSP	1	subcortical	Nucleus Accumbens R	sub-08
Putamen_l	50.1951	2.58	5.9705	PSP	1	subcortical	Putamen L	sub-08
Putamen_r	51.0374	2.57	5.9705	PSP	1	subcortical	Putamen R	sub-08
Thalamus_l	52.5759	1.93	5.9705	PSP	1	subcortical	Thalamus L	sub-08
Thalamus_r	50.5978	1.86	5.9705	PSP	1	subcortical	Thalamus R	sub-08
Pallidum_l	41.3378	0.82	5.9705	PSP	1	subcortical	Pallidum L	sub-08
Pallidum_r	39.3204	0.96	5.9705	PSP	1	subcortical	Pallidum R	sub-08
FL_precen_G_l	47.6833	2.44	5.9705	PSP	0	Frontal	Precentral gyrus L	sub-08
FL_precen_G_r	49.7967	2.57	5.9705	PSP	0	Frontal	Precentral gyrus R	sub-08
FL_OFC_AOG_l	39.4422	2.27	5.9705	PSP	0	Frontal	Anterior orbital gyrus L	sub-08
FL_OFC_AOG_r	49.1475	3.16	5.9705	PSP	0	Frontal	Anterior orbital gyrus R	sub-08
FL_inf_fr_G_l	44.7397	2.76	5.9705	PSP	0	Frontal	Inferior frontal gyrus L	sub-08
FL_inf_fr_G_r	44.3842	2.79	5.9705	PSP	0	Frontal	Inferior frontal gyrus R	sub-08
FL_sup_fr_G_l	54.4137	2.72	5.9705	PSP	0	Frontal	Superior frontal gryus L	sub-08
FL_sup_fr_G_r	48.2723	2.77	5.9705	PSP	0	Frontal	Superior frontal gyrus R	sub-08
PL_postce_G_l	47.0805	2.44	5.9705	PSP	0	Parietal	Postcentral gyrus L	sub-08
PL_postce_G_r	46.434	2.52	5.9705	PSP	0	Parietal	Postcentral gyrus R	sub-08
PL_sup_pa_G_l	50.3716	2.94	5.9705	PSP	0	Parietal	Superior parietal gyrus L	sub-08
PL_sup_pa_G_r	47.6559	2.92	5.9705	PSP	0	Parietal	Superior parietal gyrus R	sub-08
OL_ling_G_l	49.9698	2.75	5.9705	PSP	0	Occipital	Lingual gyrus L	sub-08
OL_ling_G_r	54.0651	2.77	5.9705	PSP	0	Occipital	Lingual gyrus R	sub-08
OL_cuneus_l	46.4783	3.05	5.9705	PSP	0	Occipital	Cuneus L	sub-08
OL_cuneus_r	48.4595	2.93	5.9705	PSP	0	Occipital	Cuneus R	sub-08
FL_OFC_MOG_l	35.3343	2.31	5.9705	PSP	0	Frontal	Medial orbital gyrus L	sub-08
FL_OFC_MOG_r	33.5706	2.32	5.9705	PSP	0	Frontal	Medial orbital gyrus R	sub-08
FL_OFC_LOG_l	18.8777	2.47	5.9705	PSP	0	Frontal	Lateral orbital gyrus L	sub-08
FL_OFC_LOG_r	39.9507	2.81	5.9705	PSP	0	Frontal	Lateral orbital gyrus R	sub-08
FL_OFC_POG_l	49.5521	2.28	5.9705	PSP	0	Frontal	Posterior orbital gyrus L	sub-08
FL_OFC_POG_r	47.8899	2.21	5.9705	PSP	0	Frontal	Posterior orbital gyrus R	sub-08
S_nigra_l	36.9621	0.48	5.9705	PSP	1	subcortical	Substantia nigra L	sub-08
S_nigra_r	23.4615	0.39	5.9705	PSP	1	subcortical	Substantia nigra R	sub-08
Subgen_antCing_l	17.3583	2.15	5.9705	PSP	0	Frontal	Subgenual frontal cortex L	sub-08
Subgen_antCing_r	14.9336	2.06	5.9705	PSP	0	Frontal	Subgenual frontal cortex R	sub-08
Subcall_area_l	17.0203	2.96	5.9705	PSP	0	Frontal	Subcallosal area L	sub-08
Subcall_area_r	17.5538	2.71	5.9705	PSP	0	Frontal	Subcallosal area R	sub-08
Presubgen_antCing_l	29.2073	2.45	5.9705	PSP	0	Frontal	Presubgenual frontal cortex L	sub-08
Presubgen_antCing_r	21.0927	2.58	5.9705	PSP	0	Frontal	Presubgenual frontal cortex L	sub-08
G_sup_temp_ant_l	28.2209	1.98	5.9705	PSP	0	Temporal	Superior temporal gyrus anterior part L	sub-08
G_sup_temp_ant_r	26.7982	2.34	5.9705	PSP	0	Temporal	Superior temporal gyrus anterior part R	sub-08
Brainstem_mid	47.8379	0.75	5.9705	PSP	1	subcortical	Midbrain	sub-08
Brainstem_pon	21.5823	0.76	5.9705	PSP	1	subcortical	Pons	sub-08
Brainstem_med	11.7524	0.56	5.9705	PSP	1	subcortical	Medulla	sub-08
Cerebellum_gm_r	20.5711	2.12	5.9705	PSP	1	subcortical	Cerebellum gm R	sub-08
Cerebellum_gm_l	20.6313	2.12	5.9705	PSP	1	subcortical	Cerebellum gm L	sub-08
Cerebellum_dentate_l	21.2768	0.79	5.9705	PSP	1	subcortical	Cerebellum dentate L	sub-08
Cerebellum_dentate_r	24.0452	0.67	5.9705	PSP	1	subcortical	Cerebellum dentate R	sub-08
Hippocampus_r	21.1915	2.28	5.05517	Control	0	Temporal	Hippocampus R	sub-09
Hippocampus_l	15.0921	2.26	5.05517	Control	0	Temporal	Hippocampus L	sub-09
Amygdala_r	20.65	2.77	5.05517	Control	0	Temporal	Amygdala R	sub-09
Amygdala_l	12.5447	2.8	5.05517	Control	0	Temporal	Amygdala L	sub-09
Ant_TL_med_r	19.5753	2.69	5.05517	Control	0	Temporal	Anterior temporal lobe medial part R	sub-09
Ant_TL_med_l	16.658	2.56	5.05517	Control	0	Temporal	Anterior temporal lobe medial part L	sub-09
Ant_TL_inf_lat_r	5.43348	3.25	5.05517	Control	0	Temporal	Anterior temporal lobe lateral part R	sub-09
Ant_TL_inf_lat_l	6.87153	2.98	5.05517	Control	0	Temporal	Anterior temporal lobe lateral part L	sub-09
G_paraH_amb_r	18.6624	2.49	5.05517	Control	0	Temporal	Parahippocampal and ambient gyri R	sub-09
G_paraH_amb_l	8.35755	2.24	5.05517	Control	0	Temporal	Parahippocampal and ambient gyri L	sub-09
G_sup_temp_cent_r	13.2153	3.13	5.05517	Control	0	Temporal	Superior temporal gyrus central part R	sub-09
G_sup_temp_cent_l	10.7473	3.08	5.05517	Control	0	Temporal	Superior temporal gyrus central part L	sub-09
G_tem_midin_r	12.8411	3.21	5.05517	Control	0	Temporal	Middle and inferior temporal gyrus R	sub-09
G_tem_midin_l	11.5628	3.1	5.05517	Control	0	Temporal	Middle and inferior temporal gyrus L	sub-09
G_occtem_la_r	11.7481	2.6	5.05517	Control	0	Temporal	Fusiform gyrus R	sub-09
G_occtem_la_l	11.1851	2.63	5.05517	Control	0	Temporal	Fusiform gyrus L	sub-09
Insula_l	10.4358	2.71	5.05517	Control	0	Insula/cingulate	Insula L	sub-09
Insula_r	9.01507	3.01	5.05517	Control	0	Insula/cingulate	Insula R	sub-09
OL_rest_lat_l	26.1739	3.47	5.05517	Control	0	Occipital	Lateral remainder of occipital lobe L	sub-09
OL_rest_lat_r	26.7554	3.36	5.05517	Control	0	Occipital	Lateral remainder of occipital lobe R	sub-09
G_cing_ant_sup_l	21.6808	3.46	5.05517	Control	0	Insula/cingulate	Cingulate gyrus anterior part L	sub-09
G_cing_ant_sup_r	29.5023	3.22	5.05517	Control	0	Insula/cingulate	Cingulate gyrus anterior part R	sub-09
G_cing_post_l	26.8068	3.39	5.05517	Control	0	Insula/cingulate	Cingulate gyrus posterior part L	sub-09
G_cing_post_r	27.6681	3.41	5.05517	Control	0	Insula/cingulate	Cingulate gyrus posterior part R	sub-09
FL_mid_fr_G_l	30.3758	3.42	5.05517	Control	0	Frontal	Middle frontal gyrus L	sub-09
FL_mid_fr_G_r	24.251	3.51	5.05517	Control	0	Frontal	Middle frontal gyrus R	sub-09
PosteriorTL_l	27.2795	3.33	5.05517	Control	0	Temporal	Posterior temporal lobe L	sub-09
PosteriorTL_r	24.1457	3.17	5.05517	Control	0	Temporal	Posterior temporal lobe R	sub-09
PL_rest_l	25.6003	3.48	5.05517	Control	0	Parietal	Inferiolateral remainder of parietal lobe L	sub-09
PL_rest_r	19.3526	3.21	5.05517	Control	0	Parietal	Inferiolateral remainder of parietal lobe R	sub-09
CaudateNucl_l	16.1627	2.7	5.05517	Control	1	subcortical	Caudate Nucleus L	sub-09
CaudateNucl_r	20.2752	2.49	5.05517	Control	1	subcortical	Caudate Nucleus R	sub-09
NuclAccumb_l	-2.85109	3.09	5.05517	Control	1	subcortical	Nucleus Accumbens L	sub-09
NuclAccumb_r	4.81251	3.07	5.05517	Control	1	subcortical	Nucleus Accumbens R	sub-09
Putamen_l	19.1019	3.15	5.05517	Control	1	subcortical	Putamen L	sub-09
Putamen_r	18.0171	3.24	5.05517	Control	1	subcortical	Putamen R	sub-09
Thalamus_l	21.1065	2.18	5.05517	Control	1	subcortical	Thalamus L	sub-09
Thalamus_r	16.3196	2.12	5.05517	Control	1	subcortical	Thalamus R	sub-09
Pallidum_l	7.83536	1.43	5.05517	Control	1	subcortical	Pallidum L	sub-09
Pallidum_r	11.4072	1.66	5.05517	Control	1	subcortical	Pallidum R	sub-09
FL_precen_G_l	23.9172	2.98	5.05517	Control	0	Frontal	Precentral gyrus L	sub-09
FL_precen_G_r	22.1145	2.91	5.05517	Control	0	Frontal	Precentral gyrus R	sub-09
FL_OFC_AOG_l	15.7152	2.71	5.05517	Control	0	Frontal	Anterior orbital gyrus L	sub-09
FL_OFC_AOG_r	12.8595	3.57	5.05517	Control	0	Frontal	Anterior orbital gyrus R	sub-09
FL_inf_fr_G_l	18.6879	3.24	5.05517	Control	0	Frontal	Inferior frontal gyrus L	sub-09
FL_inf_fr_G_r	16.3946	3.3	5.05517	Control	0	Frontal	Inferior frontal gyrus R	sub-09
FL_sup_fr_G_l	25.3651	3.24	5.05517	Control	0	Frontal	Superior frontal gryus L	sub-09
FL_sup_fr_G_r	28.895	3.14	5.05517	Control	0	Frontal	Superior frontal gyrus R	sub-09
PL_postce_G_l	21.7607	3.18	5.05517	Control	0	Parietal	Postcentral gyrus L	sub-09
PL_postce_G_r	20.3693	3.14	5.05517	Control	0	Parietal	Postcentral gyrus R	sub-09
PL_sup_pa_G_l	30.216	3.92	5.05517	Control	0	Parietal	Superior parietal gyrus L	sub-09
PL_sup_pa_G_r	30.3195	3.63	5.05517	Control	0	Parietal	Superior parietal gyrus R	sub-09
OL_ling_G_l	19.5247	3.62	5.05517	Control	0	Occipital	Lingual gyrus L	sub-09
OL_ling_G_r	24.8219	3.64	5.05517	Control	0	Occipital	Lingual gyrus R	sub-09
OL_cuneus_l	21.3315	4.07	5.05517	Control	0	Occipital	Cuneus L	sub-09
OL_cuneus_r	16.3216	4.02	5.05517	Control	0	Occipital	Cuneus R	sub-09
FL_OFC_MOG_l	9.5424	3.07	5.05517	Control	0	Frontal	Medial orbital gyrus L	sub-09
FL_OFC_MOG_r	3.58742	2.98	5.05517	Control	0	Frontal	Medial orbital gyrus R	sub-09
FL_OFC_LOG_l	12.4239	2.88	5.05517	Control	0	Frontal	Lateral orbital gyrus L	sub-09
FL_OFC_LOG_r	0.570268	3.15	5.05517	Control	0	Frontal	Lateral orbital gyrus R	sub-09
FL_OFC_POG_l	4.40537	2.91	5.05517	Control	0	Frontal	Posterior orbital gyrus L	sub-09
FL_OFC_POG_r	13.7455	3.13	5.05517	Control	0	Frontal	Posterior orbital gyrus R	sub-09
S_nigra_l	16.9914	1.06	5.05517	Control	1	subcortical	Substantia nigra L	sub-09
S_nigra_r	16.6645	0.96	5.05517	Control	1	subcortical	Substantia nigra R	sub-09
Subgen_antCing_l	4.33152	3.25	5.05517	Control	0	Frontal	Subgenual frontal cortex L	sub-09
Subgen_antCing_r	3.99179	3.22	5.05517	Control	0	Frontal	Subgenual frontal cortex R	sub-09
Subcall_area_l	-0.722721	3.21	5.05517	Control	0	Frontal	Subcallosal area L	sub-09
Subcall_area_r	-2.12632	2.87	5.05517	Control	0	Frontal	Subcallosal area R	sub-09
Presubgen_antCing_l	5.46206	3.58	5.05517	Control	0	Frontal	Presubgenual frontal cortex L	sub-09
Presubgen_antCing_r	8.5881	3.81	5.05517	Control	0	Frontal	Presubgenual frontal cortex L	sub-09
G_sup_temp_ant_l	10.4756	2.8	5.05517	Control	0	Temporal	Superior temporal gyrus anterior part L	sub-09
G_sup_temp_ant_r	3.42657	2.98	5.05517	Control	0	Temporal	Superior temporal gyrus anterior part R	sub-09
Brainstem_mid	11.9411	1.06	5.05517	Control	1	subcortical	Midbrain	sub-09
Brainstem_pon	10.1192	0.87	5.05517	Control	1	subcortical	Pons	sub-09
Brainstem_med	-3.29909	0.7	5.05517	Control	1	subcortical	Medulla	sub-09
Cerebellum_gm_r	24.7551	2.24	5.05517	Control	1	subcortical	Cerebellum gm R	sub-09
Cerebellum_gm_l	20.0617	2.22	5.05517	Control	1	subcortical	Cerebellum gm L	sub-09
Cerebellum_dentate_l	16.5165	0.98	5.05517	Control	1	subcortical	Cerebellum dentate L	sub-09
Cerebellum_dentate_r	19.4641	0.81	5.05517	Control	1	subcortical	Cerebellum dentate R	sub-09
Hippocampus_r	24.1473	2.13	4.94879	PSP	0	Temporal	Hippocampus R	sub-10
Hippocampus_l	26.5524	2.13	4.94879	PSP	0	Temporal	Hippocampus L	sub-10
Amygdala_r	29.2846	2.58	4.94879	PSP	0	Temporal	Amygdala R	sub-10
Amygdala_l	31.4017	2.59	4.94879	PSP	0	Temporal	Amygdala L	sub-10
Ant_TL_med_r	33.0696	2.38	4.94879	PSP	0	Temporal	Anterior temporal lobe medial part R	sub-10
Ant_TL_med_l	32.5648	2.4	4.94879	PSP	0	Temporal	Anterior temporal lobe medial part L	sub-10
Ant_TL_inf_lat_r	19.1661	2.79	4.94879	PSP	0	Temporal	Anterior temporal lobe lateral part R	sub-10
Ant_TL_inf_lat_l	16.8299	2.68	4.94879	PSP	0	Temporal	Anterior temporal lobe lateral part L	sub-10
G_paraH_amb_r	27.9987	1.9	4.94879	PSP	0	Temporal	Parahippocampal and ambient gyri R	sub-10
G_paraH_amb_l	29.1836	1.9	4.94879	PSP	0	Temporal	Parahippocampal and ambient gyri L	sub-10
G_sup_temp_cent_r	31.839	3.1	4.94879	PSP	0	Temporal	Superior temporal gyrus central part R	sub-10
G_sup_temp_cent_l	38.4629	2.98	4.94879	PSP	0	Temporal	Superior temporal gyrus central part L	sub-10
G_tem_midin_r	32.4965	2.75	4.94879	PSP	0	Temporal	Middle and inferior temporal gyrus R	sub-10
G_tem_midin_l	27.1101	2.69	4.94879	PSP	0	Temporal	Middle and inferior temporal gyrus L	sub-10
G_occtem_la_r	33.0612	2.47	4.94879	PSP	0	Temporal	Fusiform gyrus R	sub-10
G_occtem_la_l	30.6335	2.45	4.94879	PSP	0	Temporal	Fusiform gyrus L	sub-10
Insula_l	37.8638	2.58	4.94879	PSP	0	Insula/cingulate	Insula L	sub-10
Insula_r	30.0606	2.75	4.94879	PSP	0	Insula/cingulate	Insula R	sub-10
OL_rest_lat_l	33.3761	2.96	4.94879	PSP	0	Occipital	Lateral remainder of occipital lobe L	sub-10
OL_rest_lat_r	31.3032	3.01	4.94879	PSP	0	Occipital	Lateral remainder of occipital lobe R	sub-10
G_cing_ant_sup_l	37.6319	2.96	4.94879	PSP	0	Insula/cingulate	Cingulate gyrus anterior part L	sub-10
G_cing_ant_sup_r	36.9935	3.13	4.94879	PSP	0	Insula/cingulate	Cingulate gyrus anterior part R	sub-10
G_cing_post_l	36.2215	3.33	4.94879	PSP	0	Insula/cingulate	Cingulate gyrus posterior part L	sub-10
G_cing_post_r	35.8875	3.24	4.94879	PSP	0	Insula/cingulate	Cingulate gyrus posterior part R	sub-10
FL_mid_fr_G_l	24.8255	3.14	4.94879	PSP	0	Frontal	Middle frontal gyrus L	sub-10
FL_mid_fr_G_r	20.3865	3.32	4.94879	PSP	0	Frontal	Middle frontal gyrus R	sub-10
PosteriorTL_l	40.6777	2.78	4.94879	PSP	0	Temporal	Posterior temporal lobe L	sub-10
PosteriorTL_r	41.7429	2.84	4.94879	PSP	0	Temporal	Posterior temporal lobe R	sub-10
PL_rest_l	36.4616	3.03	4.94879	PSP	0	Parietal	Inferiolateral remainder of parietal lobe L	sub-10
[truncated: 5,501 more rows]

## Sheet: Fig1c and Supplementary Fig 3
Region	UCB-J t stat	ODI tstat	Grey Matter tstat	Combined Fisher Stat
[truncated: 60 more rows]

[truncated: 9 more sheets: graph_metrics_brainnetome, Fig2, Fig 3, Supplementary Figure 2, Supplementary Figure 4, Supplementary Figure 6, Supplementary Table 6, Supplementary Table 7-8, Supplementary Tables 9-10]
